# Supplementary material for: Genome resources for three modern cotton lines guide future breeding efforts
Source: Nat Plants. 2024 May 30;10(6):1039–51. doi: 10.1038/s41477-024-01713-z (PMC11208153; doi:10.1038/s41477-024-01713-z)
Supplement: Supplementary file 3 — Gene synteny map between G. hirsutum TM-1 versions v3 and v2. [file 41477_2024_1713_MOESM3_ESM.xlsx]

## Sheet: Suppl.Data_1
Supplementary Data 1. Gene synteny map between G. hirsutum TM-1 versions v3 and v2.
TM1_v3.chr	TM1_v3.GeneID	TM1_v2.chr	TM1_v2.GeneID	orthogroup
A01	Gohir.A01G000101	A01	Gohir.A01G000101	1
A01	Gohir.A01G000201	A01	Gohir.A01G000201	21037
A01	Gohir.A01G000301	A01	Gohir.A01G000301	42014
A01	Gohir.A01G000401	A01	Gohir.A01G000401	52525
A01	Gohir.A01G000500	A01	Gohir.A01G000500	63067
A01	Gohir.A01G000600	A01	Gohir.A01G000600	69398
A01	Gohir.A01G000800	A01	Gohir.A01G000800	70440
A01	Gohir.A01G001000	A01	Gohir.A01G001000	2
A01	Gohir.A01G001100	A01	Gohir.A01G001100	1069
A01	Gohir.A01G001200	A01	Gohir.A01G001200	2132
A01	Gohir.A01G001400	A01	Gohir.A01G001400	4218
A01	Gohir.A01G001500	A01	Gohir.A01G001500	5264
A01	Gohir.A01G001600	A01	Gohir.A01G001600	6318
A01	Gohir.A01G001700	A01	Gohir.A01G001700	7373
A01	Gohir.A01G001800	A01	Gohir.A01G001800	8422
A01	Gohir.A01G001900	A01	Gohir.A01G001900	9448
A01	Gohir.A01G002000	A01	Gohir.A01G002000	10499
A01	Gohir.A01G002100	A01	Gohir.A01G002100	11556
A01	Gohir.A01G002200	A01	Gohir.A01G002200	12609
A01	Gohir.A01G002300	A01	Gohir.A01G002300	13658
A01	Gohir.A01G002400	A01	Gohir.A01G002400	14720
A01	Gohir.A01G002433	A01	Gohir.A01G002433	15777
A01	Gohir.A01G002466	A01	Gohir.A01G002466	16828
A01	Gohir.A01G002500	A01	Gohir.A01G002500	17871
A01	Gohir.A01G002600	A01	Gohir.A01G002600	18928
A01	Gohir.A01G002700	A01	Gohir.A01G002700	19995
A01	Gohir.A01G002800	A01	Gohir.A01G002800	21038
A01	Gohir.A01G002900	A01	Gohir.A01G002900	22074
A01	Gohir.A01G003000	A01	Gohir.A01G003000	23132
A01	Gohir.A01G003100	A01	Gohir.A01G003100	24179
A01	Gohir.A01G003200	A01	Gohir.A01G003200	25225
A01	Gohir.A01G003266	A01	Gohir.A01G003266	26267
A01	Gohir.A01G003332	A01	Gohir.A01G003332	27301
A01	Gohir.A01G003400	A01	Gohir.A01G003400	28353
A01	Gohir.A01G003437	A01	Gohir.A01G003437	29402
A01	Gohir.A01G003474	A01	Gohir.A01G003474	30456
A01	Gohir.A01G003511	A01	Gohir.A01G003511	31501
A01	Gohir.A01G003548	A01	Gohir.A01G003548	32533
A01	Gohir.A01G003585	A01	Gohir.A01G003585	33581
A01	Gohir.A01G003622	A01	Gohir.A01G003622	34631
A01	Gohir.A01G003659	A01	Gohir.A01G003659	35672
A01	Gohir.A01G003700	A01	Gohir.A01G003700	36715
A01	Gohir.A01G003800	A01	Gohir.A01G003800	37763
A01	Gohir.A01G003900	A01	Gohir.A01G003900	38821
A01	Gohir.A01G004000	A01	Gohir.A01G004000	39877
A01	Gohir.A01G004100	A01	Gohir.A01G004100	40947
A01	Gohir.A01G004200	A01	Gohir.A01G004200	42015
A01	Gohir.A01G004300	A01	Gohir.A01G004300	43048
A01	Gohir.A01G004500	A01	Gohir.A01G004500	45173
A01	Gohir.A01G004600	A01	Gohir.A01G004600	46232
A01	Gohir.A01G004700	A01	Gohir.A01G004700	47303
A01	Gohir.A01G004800	A01	Gohir.A01G004800	48352
A01	Gohir.A01G004900	A01	Gohir.A01G004900	49399
A01	Gohir.A01G005001	A01	Gohir.A01G005001	50431
A01	Gohir.A01G005101	A01	Gohir.A01G005101	51492
A01	Gohir.A01G005200	A01	Gohir.A01G005200	52526
A01	Gohir.A01G005300	A01	Gohir.A01G005300	53591
A01	Gohir.A01G005400	A01	Gohir.A01G005400	54652
A01	Gohir.A01G005500	A01	Gohir.A01G005500	55709
A01	Gohir.A01G005534	A01	Gohir.A01G005533	56730
A01	Gohir.A01G005566	A01	Gohir.A01G005566	57784
A01	Gohir.A01G005600	A01	Gohir.A01G005600	58851
A01	Gohir.A01G005700	A01	Gohir.A01G005700	59915
A01	Gohir.A01G005800	A01	Gohir.A01G005800	60980
A01	Gohir.A01G005900	A01	Gohir.A01G005900	62023
A01	Gohir.A01G005950	A01	Gohir.A01G005950	63068
A01	Gohir.A01G006000	A01	Gohir.A01G006000	64116
A01	Gohir.A01G006100	A01	Gohir.A01G006100	65160
A01	Gohir.A01G006300	A01	Gohir.A01G006300	68300
A01	Gohir.A01G006350	A01	Gohir.A01G006350	68997
A01	Gohir.A01G006400	A01	Gohir.A01G006400	69097
A01	Gohir.A01G006500	A01	Gohir.A01G006500	69194
A01	Gohir.A01G006600	A01	Gohir.A01G006600	69295
A01	Gohir.A01G006700	A01	Gohir.A01G006700	69399
A01	Gohir.A01G006800	A01	Gohir.A01G006800	69499
A01	Gohir.A01G006900	A01	Gohir.A01G006900	69600
A01	Gohir.A01G007000	A01	Gohir.A01G007000	69703
A01	Gohir.A01G007100	A01	Gohir.A01G007100	69810
A01	Gohir.A01G007200	A01	Gohir.A01G007200	69915
A01	Gohir.A01G007350	A01	Gohir.A01G007350	70125
A01	Gohir.A01G007400	A01	Gohir.A01G007400	70230
A01	Gohir.A01G007500	A01	Gohir.A01G007500	70336
A01	Gohir.A01G007600	A01	Gohir.A01G007600	70441
A01	Gohir.A01G007700	A01	Gohir.A01G007700	70544
A01	Gohir.A01G007800	A01	Gohir.A01G007800	70654
A01	Gohir.A01G007900	A01	Gohir.A01G007900	70755
A01	Gohir.A01G007950	A01	Gohir.A01G007950	70860
A01	Gohir.A01G008000	A01	Gohir.A01G008000	70966
A01	Gohir.A01G008100	A01	Gohir.A01G008100	71066
A01	Gohir.A01G008200	A01	Gohir.A01G008200	71168
A01	Gohir.A01G008300	A01	Gohir.A01G008300	71278
A01	Gohir.A01G008400	A01	Gohir.A01G008400	71383
A01	Gohir.A01G008500	A01	Gohir.A01G008500	3
A01	Gohir.A01G008600	A01	Gohir.A01G008600	108
A01	Gohir.A01G008700	A01	Gohir.A01G008700	214
A01	Gohir.A01G008800	A01	Gohir.A01G008800	321
A01	Gohir.A01G008900	A01	Gohir.A01G008900	429
A01	Gohir.A01G009000	A01	Gohir.A01G009000	537
A01	Gohir.A01G009100	A01	Gohir.A01G009100	640
A01	Gohir.A01G009140	A01	Gohir.A01G009300	745
A01	Gohir.A01G009340	A01	Gohir.A01G009340	1281
A01	Gohir.A01G009380	A01	Gohir.A01G009380	1600
A01	Gohir.A01G009420	A01	Gohir.A01G009420	1709
A01	Gohir.A01G009460	A01	Gohir.A01G009460	1817
A01	Gohir.A01G009500	A01	Gohir.A01G009500	1925
A01	Gohir.A01G009600	A01	Gohir.A01G009600	2029
A01	Gohir.A01G009700	A01	Gohir.A01G009700	2133
A01	Gohir.A01G009801	A01	Gohir.A01G009801	2240
A01	Gohir.A01G009900	A01	Gohir.A01G009900	2341
A01	Gohir.A01G010000	A01	Gohir.A01G010000	2449
A01	Gohir.A01G010100	A01	Gohir.A01G010100	2555
A01	Gohir.A01G010200	A01	Gohir.A01G010200	2660
A01	Gohir.A01G010300	A01	Gohir.A01G010300	2755
A01	Gohir.A01G010400	A01	Gohir.A01G010400	2859
A01	Gohir.A01G010500	A01	Gohir.A01G010500	2962
A01	Gohir.A01G010600	A01	Gohir.A01G010600	3065
A01	Gohir.A01G010800	A01	Gohir.A01G010800	3275
A01	Gohir.A01G010900	A01	Gohir.A01G010900	3377
A01	Gohir.A01G011000	A01	Gohir.A01G011000	3483
A01	Gohir.A01G011100	A01	Gohir.A01G011100	3591
A01	Gohir.A01G011200	A01	Gohir.A01G011200	3696
A01	Gohir.A01G011300	A01	Gohir.A01G011300	3797
A01	Gohir.A01G012250	A01	Gohir.A01G012250	3903
A01	Gohir.A01G013201	A01	Gohir.A01G013201	4009
A01	Gohir.A01G014151	A01	Gohir.A01G014151	4113
A01	Gohir.A01G015100	A01	Gohir.A01G015100	4219
A01	Gohir.A01G015000	A01	Gohir.A01G015000	4324
A01	Gohir.A01G014900	A01	Gohir.A01G014900	4426
A01	Gohir.A01G014800	A01	Gohir.A01G014800	4532
A01	Gohir.A01G014838	A01	Gohir.A01G014600	4637
A01	Gohir.A01G014400	A01	Gohir.A01G014400	4949
A01	Gohir.A01G014438	A01	Gohir.A01G014438	5057
A01	Gohir.A01G014476	A01	Gohir.A01G014476	5161
A01	Gohir.A01G014300	A01	Gohir.A01G014300	5265
A01	Gohir.A01G014200	A01	Gohir.A01G014200	5371
A01	Gohir.A01G014238	A01	Gohir.A01G014238	5477
A01	Gohir.A01G014276	A01	Gohir.A01G014276	5583
A01	Gohir.A01G014000	A01	Gohir.A01G014000	5686
A01	Gohir.A01G014038	A01	Gohir.A01G014038	5784
A01	Gohir.A01G014076	A01	Gohir.A01G014076	5892
A01	Gohir.A01G014114	A01	Gohir.A01G014114	5997
A01	Gohir.A01G014152	A01	Gohir.A01G014152	6103
A01	Gohir.A01G011400	A01	Gohir.A01G011400	6210
A01	Gohir.A01G011500	A01	Gohir.A01G011500	6319
A01	Gohir.A01G011600	A01	Gohir.A01G011600	6422
A01	Gohir.A01G011700	A01	Gohir.A01G011700	6530
A01	Gohir.A01G011800	A01	Gohir.A01G011800	6637
A01	Gohir.A01G011900	A01	Gohir.A01G011900	6742
A01	Gohir.A01G012000	A01	Gohir.A01G012000	6847
A01	Gohir.A01G012100	A01	Gohir.A01G012100	6951
A01	Gohir.A01G012300	A01	Gohir.A01G012300	7161
A01	Gohir.A01G012400	A01	Gohir.A01G012400	7267
A01	Gohir.A01G012500	A01	Gohir.A01G012500	7374
A01	Gohir.A01G012600	A01	Gohir.A01G012600	7481
A01	Gohir.A01G012638	A01	Gohir.A01G012638	7683
A01	Gohir.A01G012800	A01	Gohir.A01G012800	7788
A01	Gohir.A01G012900	A01	Gohir.A01G012900	7894
A01	Gohir.A01G013000	A01	Gohir.A01G013000	8000
A01	Gohir.A01G013100	A01	Gohir.A01G013100	8100
A01	Gohir.A01G013200	A01	Gohir.A01G013200	8208
A01	Gohir.A01G013300	A01	Gohir.A01G013300	8315
A01	Gohir.A01G013400	A01	Gohir.A01G013400	8423
A01	Gohir.A01G013500	A01	Gohir.A01G013500	8518
A01	Gohir.A01G013600	A01	Gohir.A01G013600	8621
A01	Gohir.A01G013700	A01	Gohir.A01G013700	8729
A01	Gohir.A01G013738	A01	Gohir.A01G013738	8832
A01	Gohir.A01G013800	A01	Gohir.A01G013800	8935
A01	Gohir.A01G013892	A01	Gohir.A01G013838	9032
A01	Gohir.A01G013900	A01	Gohir.A01G013900	9131
A01	Gohir.A01G015300	A01	Gohir.A01G015300	9240
A01	Gohir.A01G015400	A01	Gohir.A01G015400	9345
A01	Gohir.A01G015500	A01	Gohir.A01G015500	9449
A01	Gohir.A01G015600	A01	Gohir.A01G015600	9555
A01	Gohir.A01G015700	A01	Gohir.A01G015700	9656
A01	Gohir.A01G015800	A01	Gohir.A01G015800	9762
A01	Gohir.A01G015900	A01	Gohir.A01G015900	9863
A01	Gohir.A01G016000	A01	Gohir.A01G016000	9968
A01	Gohir.A01G016100	A01	Gohir.A01G016100	10074
A01	Gohir.A01G016200	A01	Gohir.A01G016200	10181
A01	Gohir.A01G016300	A01	Gohir.A01G016300	10285
A01	Gohir.A01G016400	A01	Gohir.A01G016400	10393
A01	Gohir.A01G016450	A01	Gohir.A01G016450	10500
A01	Gohir.A01G016500	A01	Gohir.A01G016500	10603
A01	Gohir.A01G016600	A01	Gohir.A01G016600	10707
A01	Gohir.A01G017150	A01	Gohir.A01G017150	10815
A01	Gohir.A01G017700	A01	Gohir.A01G017700	10922
A01	Gohir.A01G017800	A01	Gohir.A01G017800	11031
A01	Gohir.A01G017850	A01	Gohir.A01G017850	11135
A01	Gohir.A01G017900	A01	Gohir.A01G017900	11239
A01	Gohir.A01G018000	A01	Gohir.A01G018000	11348
A01	Gohir.A01G018100	A01	Gohir.A01G018100	11449
A01	Gohir.A01G018166	A01	Gohir.A01G018166	11557
A01	Gohir.A01G018232	A01	Gohir.A01G018232	11664
A01	Gohir.A01G018300	A01	Gohir.A01G018300	11770
A01	Gohir.A01G018340	A01	Gohir.A01G018340	11878
A01	Gohir.A01G018380	A01	Gohir.A01G018380	11984
A01	Gohir.A01G018420	A01	Gohir.A01G018420	12083
A01	Gohir.A01G018460	A01	Gohir.A01G018460	12189
A01	Gohir.A01G018500	A01	Gohir.A01G018500	12292
A01	Gohir.A01G018550	A01	Gohir.A01G018550	12401
A01	Gohir.A01G018600	A01	Gohir.A01G018600	12505
A01	Gohir.A01G018700	A01	Gohir.A01G018700	12610
A01	Gohir.A01G018800	A01	Gohir.A01G018800	12715
A01	Gohir.A01G018850	A01	Gohir.A01G018850	12819
A01	Gohir.A01G018900	A01	Gohir.A01G018900	12927
A01	Gohir.A01G019000	A01	Gohir.A01G019000	13033
A01	Gohir.A01G019100	A01	Gohir.A01G019100	13134
A01	Gohir.A01G019200	A01	Gohir.A01G019200	13239
A01	Gohir.A01G019300	A01	Gohir.A01G019300	13343
A01	Gohir.A01G019401	A01	Gohir.A01G019401	13448
A01	Gohir.A01G019500	A01	Gohir.A01G019500	13556
A01	Gohir.A01G019600	A01	Gohir.A01G019600	13659
A01	Gohir.A01G019700	A01	Gohir.A01G019700	13863
A01	Gohir.A01G019800	A01	Gohir.A01G019800	13969
A01	Gohir.A01G019900	A01	Gohir.A01G019900	14077
A01	Gohir.A01G020000	A01	Gohir.A01G020000	14182
A01	Gohir.A01G020100	A01	Gohir.A01G020100	14291
A01	Gohir.A01G020200	A01	Gohir.A01G020200	14398
A01	Gohir.A01G020300	A01	Gohir.A01G020300	14508
A01	Gohir.A01G020400	A01	Gohir.A01G020400	14611
A01	Gohir.A01G020500	A01	Gohir.A01G020500	14721
A01	Gohir.A01G020600	A01	Gohir.A01G020600	14823
A01	Gohir.A01G020700	A01	Gohir.A01G020700	14931
A01	Gohir.A01G020800	A01	Gohir.A01G020800	15035
A01	Gohir.A01G020900	A01	Gohir.A01G020900	15141
A01	Gohir.A01G021000	A01	Gohir.A01G021000	15245
A01	Gohir.A01G021100	A01	Gohir.A01G021100	15352
A01	Gohir.A01G021200	A01	Gohir.A01G021200	15459
A01	Gohir.A01G021300	A01	Gohir.A01G021300	15567
A01	Gohir.A01G021350	A01	Gohir.A01G021350	15672
A01	Gohir.A01G021400	A01	Gohir.A01G021400	15778
A01	Gohir.A01G021450	A01	Gohir.A01G021450	15885
A01	Gohir.A01G021500	A01	Gohir.A01G021500	15989
A01	Gohir.A01G021600	A01	Gohir.A01G021600	16094
A01	Gohir.A01G021650	A01	Gohir.A01G021650	16202
A01	Gohir.A01G021700	A01	Gohir.A01G021700	16305
A01	Gohir.A01G021800	A01	Gohir.A01G021800	16412
A01	Gohir.A01G021900	A01	Gohir.A01G021900	16519
A01	Gohir.A01G022000	A01	Gohir.A01G022000	16620
A01	Gohir.A01G022100	A01	Gohir.A01G022100	16724
A01	Gohir.A01G022300	A01	Gohir.A01G022300	16829
A01	Gohir.A01G022400	A01	Gohir.A01G022400	16929
A01	Gohir.A01G022475	A01	Gohir.A01G022475	17036
A01	Gohir.A01G022550	A01	Gohir.A01G022550	17141
A01	Gohir.A01G022625	A01	Gohir.A01G022625	17241
A01	Gohir.A01G022700	A01	Gohir.A01G022700	17343
A01	Gohir.A01G022800	A01	Gohir.A01G022800	17450
A01	Gohir.A01G022900	A01	Gohir.A01G022900	17556
A01	Gohir.A01G023000	A01	Gohir.A01G023000	17660
A01	Gohir.A01G023100	A01	Gohir.A01G023100	17766
A01	Gohir.A01G023200	A01	Gohir.A01G023200	17872
A01	Gohir.A01G023301	A01	Gohir.A01G023301	17973
A01	Gohir.A01G023400	A01	Gohir.A01G023400	18079
A01	Gohir.A01G023500	A01	Gohir.A01G023500	18185
A01	Gohir.A01G023600	A01	Gohir.A01G023600	18289
A01	Gohir.A01G023700	A01	Gohir.A01G023700	18397
A01	Gohir.A01G023800	A01	Gohir.A01G023800	18503
A01	Gohir.A01G023900	A01	Gohir.A01G023900	18608
A01	Gohir.A01G023950	A01	Gohir.A01G023950	18716
A01	Gohir.A01G024000	A01	Gohir.A01G024000	18823
A01	Gohir.A01G024100	A01	Gohir.A01G024100	18929
A01	Gohir.A01G024200	A01	Gohir.A01G024200	19038
A01	Gohir.A01G024300	A01	Gohir.A01G024300	19145
A01	Gohir.A01G024400	A01	Gohir.A01G024400	19251
A01	Gohir.A01G024500	A01	Gohir.A01G024500	19355
A01	Gohir.A01G024700	A01	Gohir.A01G024700	19569
A01	Gohir.A01G024750	A01	Gohir.A01G024750	19672
A01	Gohir.A01G024800	A01	Gohir.A01G024800	19780
A01	Gohir.A01G024900	A01	Gohir.A01G024900	19886
A01	Gohir.A01G025000	A01	Gohir.A01G025000	19996
A01	Gohir.A01G025100	A01	Gohir.A01G025100	20095
A01	Gohir.A01G025200	A01	Gohir.A01G025200	20204
A01	Gohir.A01G025300	A01	Gohir.A01G025300	20309
A01	Gohir.A01G025400	A01	Gohir.A01G025400	20411
A01	Gohir.A01G025500	A01	Gohir.A01G025500	20514
A01	Gohir.A01G025600	A01	Gohir.A01G025600	20614
A01	Gohir.A01G025650	A01	Gohir.A01G025650	20718
A01	Gohir.A01G025700	A01	Gohir.A01G025700	20826
A01	Gohir.A01G025900	A01	Gohir.A01G025900	21039
A01	Gohir.A01G026001	A01	Gohir.A01G026001	21240
A01	Gohir.A01G026100	A01	Gohir.A01G026100	21344
A01	Gohir.A01G026200	A01	Gohir.A01G026200	21449
A01	Gohir.A01G026300	A01	Gohir.A01G026300	21558
A01	Gohir.A01G026400	A01	Gohir.A01G026400	21663
A01	Gohir.A01G026501	A01	Gohir.A01G026501	21764
A01	Gohir.A01G026600	A01	Gohir.A01G026600	21869
A01	Gohir.A01G026700	A01	Gohir.A01G026700	21966
A01	Gohir.A01G027450	A01	Gohir.A01G027450	22075
A01	Gohir.A01G028201	A01	Gohir.A01G028201	22179
A01	Gohir.A01G028951	A01	Gohir.A01G028951	22285
A01	Gohir.A01G029701	A01	Gohir.A01G029701	22387
A01	Gohir.A01G030451	A01	Gohir.A01G030451	22496
A01	Gohir.A01G031201	A01	Gohir.A01G031201	22601
A01	Gohir.A01G031951	A01	Gohir.A01G031951	22709
A01	Gohir.A01G032700	A01	Gohir.A01G032700	22815
A01	Gohir.A01G032800	A01	Gohir.A01G032800	22919
A01	Gohir.A01G032900	A01	Gohir.A01G032900	23025
A01	Gohir.A01G033000	A01	Gohir.A01G033000	23133
A01	Gohir.A01G033033	A01	Gohir.A01G033033	23237
A01	Gohir.A01G033066	A01	Gohir.A01G033066	23341
A01	Gohir.A01G033100	A01	Gohir.A01G033100	23447
A01	Gohir.A01G033200	A01	Gohir.A01G033200	23552
A01	Gohir.A01G033300	A01	Gohir.A01G033300	23654
A01	Gohir.A01G033400	A01	Gohir.A01G033400	23758
A01	Gohir.A01G033500	A01	Gohir.A01G033500	23863
A01	Gohir.A01G033600	A01	Gohir.A01G033600	23966
A01	Gohir.A01G033700	A01	Gohir.A01G033700	24072
A01	Gohir.A01G033800	A01	Gohir.A01G033800	24180
A01	Gohir.A01G033900	A01	Gohir.A01G033900	24288
A01	Gohir.A01G034100	A01	Gohir.A01G034100	24394
A01	Gohir.A01G034200	A01	Gohir.A01G034200	24500
A01	Gohir.A01G034300	A01	Gohir.A01G034300	24601
A01	Gohir.A01G034400	A01	Gohir.A01G034400	24708
A01	Gohir.A01G034500	A01	Gohir.A01G034500	24817
A01	Gohir.A01G034600	A01	Gohir.A01G034600	24922
A01	Gohir.A01G034700	A01	Gohir.A01G034700	25022
A01	Gohir.A01G034800	A01	Gohir.A01G034800	25123
A01	Gohir.A01G034900	A01	Gohir.A01G034900	25226
A01	Gohir.A01G035000	A01	Gohir.A01G035000	25330
A01	Gohir.A01G035100	A01	Gohir.A01G035100	25439
A01	Gohir.A01G035200	A01	Gohir.A01G035200	25543
A01	Gohir.A01G035300	A01	Gohir.A01G035300	25647
A01	Gohir.A01G035400	A01	Gohir.A01G035400	25756
A01	Gohir.A01G035500	A01	Gohir.A01G035500	25857
A01	Gohir.A01G035600	A01	Gohir.A01G035600	25960
A01	Gohir.A01G035700	A01	Gohir.A01G035700	26067
A01	Gohir.A01G035801	A01	Gohir.A01G035801	26161
A01	Gohir.A01G035900	A01	Gohir.A01G035900	26268
A01	Gohir.A01G036000	A01	Gohir.A01G036000	26370
A01	Gohir.A01G036100	A01	Gohir.A01G036100	26474
A01	Gohir.A01G036200	A01	Gohir.A01G036200	26575
A01	Gohir.A01G036300	A01	Gohir.A01G036300	26681
A01	Gohir.A01G036400	A01	Gohir.A01G036400	26782
A01	Gohir.A01G036450	A01	Gohir.A01G036450	26887
A01	Gohir.A01G036500	A01	Gohir.A01G036500	26993
A01	Gohir.A01G036600	A01	Gohir.A01G036600	27089
A01	Gohir.A01G036700	A01	Gohir.A01G036700	27194
A01	Gohir.A01G036800	A01	Gohir.A01G036800	27302
A01	Gohir.A01G036900	A01	Gohir.A01G036900	27408
A01	Gohir.A01G037000	A01	Gohir.A01G037000	27513
A01	Gohir.A01G037100	A01	Gohir.A01G037100	27620
A01	Gohir.A01G037200	A01	Gohir.A01G037200	27721
A01	Gohir.A01G037300	A01	Gohir.A01G037300	27822
A01	Gohir.A01G037400	A01	Gohir.A01G037400	27920
A01	Gohir.A01G037500	A01	Gohir.A01G037500	28026
A01	Gohir.A01G037600	A01	Gohir.A01G037600	28136
A01	Gohir.A01G037700	A01	Gohir.A01G037700	28246
A01	Gohir.A01G037800	A01	Gohir.A01G037800	28354
A01	Gohir.A01G037900	A01	Gohir.A01G037900	28465
A01	Gohir.A01G038100	A01	Gohir.A01G038100	28783
A01	Gohir.A01G038200	A01	Gohir.A01G038200	28890
A01	Gohir.A01G038300	A01	Gohir.A01G038300	28993
A01	Gohir.A01G038401	A01	Gohir.A01G038401	29095
A01	Gohir.A01G038600	A01	Gohir.A01G038600	29296
A01	Gohir.A01G038700	A01	Gohir.A01G038700	29403
A01	Gohir.A01G038750	A01	Gohir.A01G038750	29506
A01	Gohir.A01G038800	A01	Gohir.A01G038800	29607
A01	Gohir.A01G038900	A01	Gohir.A01G038900	29713
A01	Gohir.A01G039000	A01	Gohir.A01G039000	29817
A01	Gohir.A01G039100	A01	Gohir.A01G039100	29925
A01	Gohir.A01G039200	A01	Gohir.A01G039200	30027
A01	Gohir.A01G039300	A01	Gohir.A01G039300	30135
A01	Gohir.A01G039350	A01	Gohir.A01G039350	30241
A01	Gohir.A01G039400	A01	Gohir.A01G039400	30349
A01	Gohir.A01G039600	A01	Gohir.A01G039600	30558
A01	Gohir.A01G039700	A01	Gohir.A01G039700	30661
A01	Gohir.A01G039800	A01	Gohir.A01G039800	30765
A01	Gohir.A01G039900	A01	Gohir.A01G039900	30874
A01	Gohir.A01G039950	A01	Gohir.A01G039950	30977
A01	Gohir.A01G040000	A01	Gohir.A01G040000	31081
A01	Gohir.A01G040101	A01	Gohir.A01G040101	31185
A01	Gohir.A01G040200	A01	Gohir.A01G040200	31292
A01	Gohir.A01G040300	A01	Gohir.A01G040300	31393
A01	Gohir.A01G040350	A01	Gohir.A01G040350	31502
A01	Gohir.A01G040400	A01	Gohir.A01G040400	31607
A01	Gohir.A01G040500	A01	Gohir.A01G040500	31711
A01	Gohir.A01G040600	A01	Gohir.A01G040600	31816
A01	Gohir.A01G040700	A01	Gohir.A01G040700	31919
A01	Gohir.A01G040800	A01	Gohir.A01G040800	32021
A01	Gohir.A01G040900	A01	Gohir.A01G040900	32127
A01	Gohir.A01G041000	A01	Gohir.A01G041000	32225
A01	Gohir.A01G041100	A01	Gohir.A01G041100	32329
A01	Gohir.A01G041300	A01	Gohir.A01G041300	32430
A01	Gohir.A01G041400	A01	Gohir.A01G041400	32534
A01	Gohir.A01G041500	A01	Gohir.A01G041500	32644
A01	Gohir.A01G041600	A01	Gohir.A01G041600	32752
A01	Gohir.A01G041700	A01	Gohir.A01G041700	32851
A01	Gohir.A01G041800	A01	Gohir.A01G041800	32950
A01	Gohir.A01G041900	A01	Gohir.A01G041900	33049
A01	Gohir.A01G041933	A01	Gohir.A01G041933	33153
A01	Gohir.A01G041966	A01	Gohir.A01G041966	33258
A01	Gohir.A01G042000	A01	Gohir.A01G042000	33365
A01	Gohir.A01G042100	A01	Gohir.A01G042100	33472
A01	Gohir.A01G042200	A01	Gohir.A01G042200	33582
A01	Gohir.A01G042333	A01	Gohir.A01G042333	33691
A01	Gohir.A01G042466	A01	Gohir.A01G042466	33785
A01	Gohir.A01G042600	A01	Gohir.A01G042600	33890
A01	Gohir.A01G042700	A01	Gohir.A01G042700	33997
A01	Gohir.A01G042800	A01	Gohir.A01G042800	34107
A01	Gohir.A01G042900	A01	Gohir.A01G042900	34210
A01	Gohir.A01G043000	A01	Gohir.A01G043000	34317
A01	Gohir.A01G043100	A01	Gohir.A01G043100	34422
A01	Gohir.A01G043200	A01	Gohir.A01G043200	34526
A01	Gohir.A01G043300	A01	Gohir.A01G043300	34632
A01	Gohir.A01G043400	A01	Gohir.A01G043400	34719
A01	Gohir.A01G043500	A01	Gohir.A01G043500	34933
A01	Gohir.A01G043900	A01	Gohir.A01G043900	35040
A01	Gohir.A01G044000	A01	Gohir.A01G044000	35146
A01	Gohir.A01G044100	A01	Gohir.A01G044100	35253
A01	Gohir.A01G044200	A01	Gohir.A01G044200	35357
A01	Gohir.A01G044300	A01	Gohir.A01G044300	35460
A01	Gohir.A01G044400	A01	Gohir.A01G044400	35569
A01	Gohir.A01G044450	A01	Gohir.A01G044450	35673
A01	Gohir.A01G044500	A01	Gohir.A01G044500	35780
A01	Gohir.A01G044600	A01	Gohir.A01G044600	35886
A01	Gohir.A01G044700	A01	Gohir.A01G044700	35980
A01	Gohir.A01G044800	A01	Gohir.A01G044800	36085
A01	Gohir.A01G044900	A01	Gohir.A01G044900	36192
A01	Gohir.A01G045000	A01	Gohir.A01G045000	36297
A01	Gohir.A01G045100	A01	Gohir.A01G045100	36407
A01	Gohir.A01G045200	A01	Gohir.A01G045200	36500
A01	Gohir.A01G045300	A01	Gohir.A01G045300	36607
A01	Gohir.A01G045350	A01	Gohir.A01G045350	36716
A01	Gohir.A01G045400	A01	Gohir.A01G045400	36819
A01	Gohir.A01G045500	A01	Gohir.A01G045500	36928
A01	Gohir.A01G045600	A01	Gohir.A01G045600	37033
A01	Gohir.A01G045700	A01	Gohir.A01G045700	37136
A01	Gohir.A01G045750	A01	Gohir.A01G045750	37239
A01	Gohir.A01G045800	A01	Gohir.A01G045800	37342
A01	Gohir.A01G045925	A01	Gohir.A01G045925	37444
A01	Gohir.A01G046050	A01	Gohir.A01G046050	37655
A01	Gohir.A01G046175	A01	Gohir.A01G046175	37764
A01	Gohir.A01G046300	A01	Gohir.A01G046300	37977
A01	Gohir.A01G046400	A01	Gohir.A01G046400	38081
A01	Gohir.A01G046500	A01	Gohir.A01G046500	38187
A01	Gohir.A01G046600	A01	Gohir.A01G046600	38290
A01	Gohir.A01G046700	A01	Gohir.A01G046700	38399
A01	Gohir.A01G046800	A01	Gohir.A01G046800	38501
A01	Gohir.A01G046900	A01	Gohir.A01G046900	38609
A01	Gohir.A01G047000	A01	Gohir.A01G047000	38712
A01	Gohir.A01G047050	A01	Gohir.A01G047050	38822
A01	Gohir.A01G047100	A01	Gohir.A01G047100	38929
A01	Gohir.A01G047200	A01	Gohir.A01G047200	39035
A01	Gohir.A01G047300	A01	Gohir.A01G047300	39138
A01	Gohir.A01G047342	A01	Gohir.A01G047342	39242
A01	Gohir.A01G047384	A01	Gohir.A01G047384	39458
A01	Gohir.A01G047426	A01	Gohir.A01G047426	39558
A01	Gohir.A01G047468	A01	Gohir.A01G047468	39769
A01	Gohir.A01G047510	A01	Gohir.A01G047510	39878
A01	Gohir.A01G047552	A01	Gohir.A01G047552	39986
A01	Gohir.A01G047600	A01	Gohir.A01G047600	40095
A01	Gohir.A01G047800	A01	Gohir.A01G047800	40201
A01	Gohir.A01G047900	A01	Gohir.A01G047900	40308
A01	Gohir.A01G048001	A01	Gohir.A01G048001	40413
A01	Gohir.A01G048100	A01	Gohir.A01G048100	40521
A01	Gohir.A01G048200	A01	Gohir.A01G048200	40628
A01	Gohir.A01G048300	A01	Gohir.A01G048300	40737
A01	Gohir.A01G048500	A01	Gohir.A01G048500	40840
A01	Gohir.A01G048600	A01	Gohir.A01G048600	40948
A01	Gohir.A01G048701	A01	Gohir.A01G048701	41056
A01	Gohir.A01G048650	A01	Gohir.A01G048650	41163
A01	Gohir.A01G048751	A01	Gohir.A01G048751	41265
A01	Gohir.A01G048800	A01	Gohir.A01G048800	41374
A01	Gohir.A01G048900	A01	Gohir.A01G048900	41483
A01	Gohir.A01G048950	A01	Gohir.A01G048950	41590
A01	Gohir.A01G049000	A01	Gohir.A01G049000	41697
A01	Gohir.A01G049100	A01	Gohir.A01G049100	41804
A01	Gohir.A01G049200	A01	Gohir.A01G049200	41909
A01	Gohir.A01G049233	A01	Gohir.A01G049233	42016
A01	Gohir.A01G049266	A01	Gohir.A01G049266	42115
A01	Gohir.A01G049300	A01	Gohir.A01G049300	42219
A01	Gohir.A01G049400	A01	Gohir.A01G049400	42325
A01	Gohir.A01G049500	A01	Gohir.A01G049500	42429
A01	Gohir.A01G049600	A01	Gohir.A01G049600	42534
A01	Gohir.A01G049700	A01	Gohir.A01G049700	42627
A01	Gohir.A01G049800	A01	Gohir.A01G049800	42725
A01	Gohir.A01G050000	A01	Gohir.A01G050000	42940
A01	Gohir.A01G050060	A01	Gohir.A01G050060	43049
A01	Gohir.A01G050120	A01	Gohir.A01G050120	43160
A01	Gohir.A01G050180	A01	Gohir.A01G050180	43266
A01	Gohir.A01G050240	A01	Gohir.A01G050240	43376
A01	Gohir.A01G050300	A01	Gohir.A01G050300	43486
A01	Gohir.A01G050400	A01	Gohir.A01G050400	43591
A01	Gohir.A01G050500	A01	Gohir.A01G050500	43694
A01	Gohir.A01G050602	A01	Gohir.A01G050601	43803
A01	Gohir.A01G050700	A01	Gohir.A01G050700	43901
A01	Gohir.A01G050800	A01	Gohir.A01G050800	44006
A01	Gohir.A01G050850	A01	Gohir.A01G050850	44114
A01	Gohir.A01G050900	A01	Gohir.A01G050900	44221
A01	Gohir.A01G051000	A01	Gohir.A01G051000	44324
A01	Gohir.A01G051100	A01	Gohir.A01G051100	44429
A01	Gohir.A01G051200	A01	Gohir.A01G051200	44538
A01	Gohir.A01G051300	A01	Gohir.A01G051300	44642
A01	Gohir.A01G051400	A01	Gohir.A01G051400	44749
A01	Gohir.A01G051550	A01	Gohir.A01G051550	44857
A01	Gohir.A01G051700	A01	Gohir.A01G051700	44962
A01	Gohir.A01G051850	A01	Gohir.A01G051850	45067
A01	Gohir.A01G052000	A01	Gohir.A01G052000	45174
A01	Gohir.A01G052100	A01	Gohir.A01G052100	45283
A01	Gohir.A01G052200	A01	Gohir.A01G052200	45389
A01	Gohir.A01G052300	A01	Gohir.A01G052300	45483
A01	Gohir.A01G052400	A01	Gohir.A01G052400	45589
A01	Gohir.A01G052500	A01	Gohir.A01G052500	45697
A01	Gohir.A01G052550	A01	Gohir.A01G052550	45804
A01	Gohir.A01G052600	A01	Gohir.A01G052600	45913
A01	Gohir.A01G052633	A01	Gohir.A01G052633	46019
A01	Gohir.A01G052666	A01	Gohir.A01G052666	46121
A01	Gohir.A01G052700	A01	Gohir.A01G052700	46233
A01	Gohir.A01G052800	A01	Gohir.A01G052800	46342
A01	Gohir.A01G052900	A01	Gohir.A01G052900	46448
A01	Gohir.A01G053000	A01	Gohir.A01G053000	46554
A01	Gohir.A01G053033	A01	Gohir.A01G053033	46658
A01	Gohir.A01G053066	A01	Gohir.A01G053066	46763
A01	Gohir.A01G053200	A01	Gohir.A01G053200	46984
A01	Gohir.A01G053300	A01	Gohir.A01G053300	47089
A01	Gohir.A01G053400	A01	Gohir.A01G053400	47194
A01	Gohir.A01G053500	A01	Gohir.A01G053500	47304
A01	Gohir.A01G053600	A01	Gohir.A01G053600	47408
A01	Gohir.A01G053700	A01	Gohir.A01G053700	47512
A01	Gohir.A01G053800	A01	Gohir.A01G053800	47619
A01	Gohir.A01G053900	A01	Gohir.A01G053900	47728
A01	Gohir.A01G054000	A01	Gohir.A01G054000	47833
A01	Gohir.A01G054100	A01	Gohir.A01G054100	48039
A01	Gohir.A01G054200	A01	Gohir.A01G054200	48143
A01	Gohir.A01G054300	A01	Gohir.A01G054300	48249
A01	Gohir.A01G054400	A01	Gohir.A01G054400	48353
A01	Gohir.A01G054450	A01	Gohir.A01G054450	48462
A01	Gohir.A01G054500	A01	Gohir.A01G054500	48567
A01	Gohir.A01G054566	A01	Gohir.A01G054566	48673
A01	Gohir.A01G054632	A01	Gohir.A01G054632	48778
A01	Gohir.A01G054700	A01	Gohir.A01G054700	48876
A01	Gohir.A01G054750	A01	Gohir.A01G054750	48977
A01	Gohir.A01G054800	A01	Gohir.A01G054800	49086
A01	Gohir.A01G054900	A01	Gohir.A01G054900	49196
A01	Gohir.A01G055000	A01	Gohir.A01G055000	49299
A01	Gohir.A01G055100	A01	Gohir.A01G055100	49400
A01	Gohir.A01G055200	A01	Gohir.A01G055200	49502
A01	Gohir.A01G055300	A01	Gohir.A01G055300	49605
A01	Gohir.A01G055400	A01	Gohir.A01G055400	49712
A01	Gohir.A01G055500	A01	Gohir.A01G055500	49820
A01	Gohir.A01G055600	A01	Gohir.A01G055600	49921
A01	Gohir.A01G055800	A01	Gohir.A01G055800	50028
A01	Gohir.A01G055900	A01	Gohir.A01G055900	50132
A01	Gohir.A01G056100	A01	Gohir.A01G056100	50235
A01	Gohir.A01G056200	A01	Gohir.A01G056200	50328
A01	Gohir.A01G056250	A01	Gohir.A01G056250	50432
A01	Gohir.A01G056300	A01	Gohir.A01G056300	50540
A01	Gohir.A01G056400	A01	Gohir.A01G056400	50648
A01	Gohir.A01G056500	A01	Gohir.A01G056500	50754
A01	Gohir.A01G056700	A01	Gohir.A01G056700	50860
A01	Gohir.A01G056800	A01	Gohir.A01G056800	50964
A01	Gohir.A01G056850	A01	Gohir.A01G056850	51069
A01	Gohir.A01G056900	A01	Gohir.A01G056900	51179
A01	Gohir.A01G057000	A01	Gohir.A01G057000	51283
A01	Gohir.A01G057100	A01	Gohir.A01G057100	51387
A01	Gohir.A01G057200	A01	Gohir.A01G057200	51493
A01	Gohir.A01G057266	A01	Gohir.A01G057266	51597
A01	Gohir.A01G057332	A01	Gohir.A01G057332	51697
A01	Gohir.A01G057400	A01	Gohir.A01G057400	51799
A01	Gohir.A01G057450	A01	Gohir.A01G057450	51904
A01	Gohir.A01G057500	A01	Gohir.A01G057500	51999
A01	Gohir.A01G057600	A01	Gohir.A01G057600	52105
A01	Gohir.A01G057700	A01	Gohir.A01G057700	52210
A01	Gohir.A01G057800	A01	Gohir.A01G057800	52319
A01	Gohir.A01G057900	A01	Gohir.A01G057900	52422
A01	Gohir.A01G058066	A01	Gohir.A01G058066	52631
A01	Gohir.A01G058132	A01	Gohir.A01G058132	52740
A01	Gohir.A01G058200	A01	Gohir.A01G058200	52845
A01	Gohir.A01G058300	A01	Gohir.A01G058300	52950
A01	Gohir.A01G058400	A01	Gohir.A01G058400	53060
A01	Gohir.A01G058600	A01	Gohir.A01G058600	53168
A01	Gohir.A01G058800	A01	Gohir.A01G058800	53271
A01	Gohir.A01G058900	A01	Gohir.A01G058900	53379
A01	Gohir.A01G059100	A01	Gohir.A01G059100	53592
A01	Gohir.A01G059200	A01	Gohir.A01G059200	53699
A01	Gohir.A01G059300	A01	Gohir.A01G059300	53803
A01	Gohir.A01G059400	A01	Gohir.A01G059400	53910
A01	Gohir.A01G059500	A01	Gohir.A01G059500	54015
A01	Gohir.A01G059600	A01	Gohir.A01G059600	54118
A01	Gohir.A01G059650	A01	Gohir.A01G059650	54222
A01	Gohir.A01G059700	A01	Gohir.A01G059700	54328
A01	Gohir.A01G059800	A01	Gohir.A01G059800	54439
A01	Gohir.A01G059900	A01	Gohir.A01G059900	54546
A01	Gohir.A01G060000	A01	Gohir.A01G060000	54653
A01	Gohir.A01G060100	A01	Gohir.A01G060100	54763
A01	Gohir.A01G060200	A01	Gohir.A01G060200	54870
A01	Gohir.A01G060300	A01	Gohir.A01G060300	54979
A01	Gohir.A01G060400	A01	Gohir.A01G060400	55083
A01	Gohir.A01G060500	A01	Gohir.A01G060500	55181
A01	Gohir.A01G060600	A01	Gohir.A01G060600	55288
A01	Gohir.A01G060700	A01	Gohir.A01G060700	55394
A01	Gohir.A01G060800	A01	Gohir.A01G060800	55502
A01	Gohir.A01G060866	A01	Gohir.A01G060866	55609
A01	Gohir.A01G061000	A01	Gohir.A01G061000	55710
A01	Gohir.A01G061100	A01	Gohir.A01G061100	55813
A01	Gohir.A01G061200	A01	Gohir.A01G061200	56006
A01	Gohir.A01G061250	A01	Gohir.A01G061250	56109
A01	Gohir.A01G061300	A01	Gohir.A01G061300	56207
A01	Gohir.A01G061400	A01	Gohir.A01G061400	56311
A01	Gohir.A01G061500	A01	Gohir.A01G061500	56417
A01	Gohir.A01G061600	A01	Gohir.A01G061600	56520
A01	Gohir.A01G061700	A01	Gohir.A01G061700	56627
A01	Gohir.A01G061800	A01	Gohir.A01G061800	56731
A01	Gohir.A01G061900	A01	Gohir.A01G061900	56833
A01	Gohir.A01G062000	A01	Gohir.A01G062000	56936
A01	Gohir.A01G062100	A01	Gohir.A01G062100	57042
A01	Gohir.A01G062201	A01	Gohir.A01G062201	57143
A01	Gohir.A01G062301	A01	Gohir.A01G062301	57248
A01	Gohir.A01G062400	A01	Gohir.A01G062400	57355
A01	Gohir.A01G062500	A01	Gohir.A01G062500	57462
A01	Gohir.A01G062550	A01	Gohir.A01G062550	57568
A01	Gohir.A01G062600	A01	Gohir.A01G062600	57676
A01	Gohir.A01G062701	A01	Gohir.A01G062701	57785
A01	Gohir.A01G062800	A01	Gohir.A01G062800	57894
A01	Gohir.A01G062850	A01	Gohir.A01G062850	58002
A01	Gohir.A01G062900	A01	Gohir.A01G062900	58106
A01	Gohir.A01G063000	A01	Gohir.A01G063000	58212
A01	Gohir.A01G063100	A01	Gohir.A01G063100	58318
A01	Gohir.A01G063200	A01	Gohir.A01G063200	58423
A01	Gohir.A01G063300	A01	Gohir.A01G063300	58531
A01	Gohir.A01G063400	A01	Gohir.A01G063400	58639
A01	Gohir.A01G063500	A01	Gohir.A01G063500	58744
A01	Gohir.A01G063600	A01	Gohir.A01G063600	58852
A01	Gohir.A01G063700	A01	Gohir.A01G063700	58955
A01	Gohir.A01G063800	A01	Gohir.A01G063800	59059
A01	Gohir.A01G063900	A01	Gohir.A01G063900	59167
A01	Gohir.A01G063925	A01	Gohir.A01G063925	59275
A01	Gohir.A01G063950	A01	Gohir.A01G063950	59381
A01	Gohir.A01G063975	A01	Gohir.A01G063975	59490
A01	Gohir.A01G064000	A01	Gohir.A01G064000	59597
A01	Gohir.A01G064050	A01	Gohir.A01G064050	59698
A01	Gohir.A01G064100	A01	Gohir.A01G064100	59806
A01	Gohir.A01G064120	A01	Gohir.A01G064120	59916
A01	Gohir.A01G064140	A01	Gohir.A01G064140	60023
A01	Gohir.A01G064160	A01	Gohir.A01G064160	60129
A01	Gohir.A01G064180	A01	Gohir.A01G064180	60237
A01	Gohir.A01G064200	A01	Gohir.A01G064200	60338
A01	Gohir.A01G064400	A01	Gohir.A01G064400	60446
A01	Gohir.A01G064450	A01	Gohir.A01G064450	60658
A01	Gohir.A01G064500	A01	Gohir.A01G064500	60766
A01	Gohir.A01G064600	A01	Gohir.A01G064600	60873
A01	Gohir.A01G064700	A01	Gohir.A01G064700	60981
A01	Gohir.A01G064800	A01	Gohir.A01G064800	61082
A01	Gohir.A01G064850	A01	Gohir.A01G064850	61190
A01	Gohir.A01G064900	A01	Gohir.A01G064900	61295
A01	Gohir.A01G064920	A01	Gohir.A01G064920	61398
A01	Gohir.A01G064940	A01	Gohir.A01G064940	61502
A01	Gohir.A01G064960	A01	Gohir.A01G064960	61603
A01	Gohir.A01G064980	A01	Gohir.A01G064980	61712
A01	Gohir.A01G065000	A01	Gohir.A01G065000	61818
A01	Gohir.A01G065100	A01	Gohir.A01G065100	61925
A01	Gohir.A01G065200	A01	Gohir.A01G065200	62024
A01	Gohir.A01G065300	A01	Gohir.A01G065300	62128
A01	Gohir.A01G065400	A01	Gohir.A01G065400	62231
A01	Gohir.A01G065500	A01	Gohir.A01G065500	62339
A01	Gohir.A01G065600	A01	Gohir.A01G065600	62445
A01	Gohir.A01G065700	A01	Gohir.A01G065700	62547
A01	Gohir.A01G065800	A01	Gohir.A01G065800	62646
A01	Gohir.A01G065900	A01	Gohir.A01G065900	62750
A01	Gohir.A01G066000	A01	Gohir.A01G066000	62856
A01	Gohir.A01G066100	A01	Gohir.A01G066100	62963
A01	Gohir.A01G066150	A01	Gohir.A01G066150	63069
A01	Gohir.A01G066200	A01	Gohir.A01G066200	63172
A01	Gohir.A01G066300	A01	Gohir.A01G066300	63278
A01	Gohir.A01G066400	A01	Gohir.A01G066400	63380
A01	Gohir.A01G066500	A01	Gohir.A01G066500	63487
A01	Gohir.A01G066700	A01	Gohir.A01G066700	63595
A01	Gohir.A01G066800	A01	Gohir.A01G066800	63698
A01	Gohir.A01G066900	A01	Gohir.A01G066900	63806
A01	Gohir.A01G066950	A01	Gohir.A01G066950	63909
A01	Gohir.A01G067000	A01	Gohir.A01G067000	64013
A01	Gohir.A01G067050	A01	Gohir.A01G067050	64117
A01	Gohir.A01G067100	A01	Gohir.A01G067100	64218
A01	Gohir.A01G067200	A01	Gohir.A01G067200	64320
A01	Gohir.A01G067300	A01	Gohir.A01G067300	64427
A01	Gohir.A01G067400	A01	Gohir.A01G067400	64534
A01	Gohir.A01G067500	A01	Gohir.A01G067500	64640
A01	Gohir.A01G067600	A01	Gohir.A01G067600	64747
A01	Gohir.A01G067700	A01	Gohir.A01G067700	64849
A01	Gohir.A01G067800	A01	Gohir.A01G067800	64957
A01	Gohir.A01G067900	A01	Gohir.A01G067900	65052
A01	Gohir.A01G068100	A01	Gohir.A01G068100	65267
A01	Gohir.A01G068150	A01	Gohir.A01G068150	65373
A01	Gohir.A01G068225	A01	Gohir.A01G068201	65479
A01	Gohir.A01G068300	A01	Gohir.A01G068300	65587
A01	Gohir.A01G068350	A01	Gohir.A01G068350	65690
A01	Gohir.A01G068400	A01	Gohir.A01G068400	65798
A01	Gohir.A01G068500	A01	Gohir.A01G068500	65907
A01	Gohir.A01G068600	A01	Gohir.A01G068600	66004
A01	Gohir.A01G068650	A01	Gohir.A01G068650	66111
A01	Gohir.A01G068800	A01	Gohir.A01G068800	66322
A01	Gohir.A01G068900	A01	Gohir.A01G068900	66432
A01	Gohir.A01G069000	A01	Gohir.A01G069000	66537
A01	Gohir.A01G069100	A01	Gohir.A01G069100	66629
A01	Gohir.A01G069200	A01	Gohir.A01G069200	66732
A01	Gohir.A01G069300	A01	Gohir.A01G069300	66838
A01	Gohir.A01G069400	A01	Gohir.A01G069400	66944
A01	Gohir.A01G069500	A01	Gohir.A01G069500	67048
A01	Gohir.A01G069600	A01	Gohir.A01G069600	67155
A01	Gohir.A01G069700	A01	Gohir.A01G069700	67258
A01	Gohir.A01G069800	A01	Gohir.A01G069800	67361
A01	Gohir.A01G069900	A01	Gohir.A01G069900	67467
A01	Gohir.A01G070000	A01	Gohir.A01G070000	67572
A01	Gohir.A01G070100	A01	Gohir.A01G070100	67678
A01	Gohir.A01G070200	A01	Gohir.A01G070200	67782
A01	Gohir.A01G070300	A01	Gohir.A01G070300	67880
A01	Gohir.A01G070400	A01	Gohir.A01G070400	67987
A01	Gohir.A01G070500	A01	Gohir.A01G070500	68089
A01	Gohir.A01G070600	A01	Gohir.A01G070600	68196
A01	Gohir.A01G070700	A01	Gohir.A01G070700	68301
A01	Gohir.A01G070800	A01	Gohir.A01G070800	68401
A01	Gohir.A01G070900	A01	Gohir.A01G070900	68495
A01	Gohir.A01G071000	A01	Gohir.A01G071000	68598
A01	Gohir.A01G071033	A01	Gohir.A01G071033	68701
A01	Gohir.A01G071066	A01	Gohir.A01G071066	68801
A01	Gohir.A01G071100	A01	Gohir.A01G071100	68899
A01	Gohir.A01G071200	A01	Gohir.A01G071200	68971
A01	Gohir.A01G071300	A01	Gohir.A01G071300	68985
A01	Gohir.A01G071400	A01	Gohir.A01G071400	68990
A01	Gohir.A01G071500	A01	Gohir.A01G071500	68998
A01	Gohir.A01G071550	A01	Gohir.A01G071550	69007
A01	Gohir.A01G071600	A01	Gohir.A01G071600	69017
A01	Gohir.A01G071700	A01	Gohir.A01G071700	69028
A01	Gohir.A01G071800	A01	Gohir.A01G071800	69037
A01	Gohir.A01G072000	A01	Gohir.A01G072000	69045
A01	Gohir.A01G072100	A01	Gohir.A01G072100	69055
A01	Gohir.A01G072200	A01	Gohir.A01G072200	69065
A01	Gohir.A01G072300	A01	Gohir.A01G072300	69076
A01	Gohir.A01G072400	A01	Gohir.A01G072400	69086
A01	Gohir.A01G072600	A01	Gohir.A01G072600	69101
A01	Gohir.A01G072700	A01	Gohir.A01G072700	69111
A01	Gohir.A01G072733	A01	Gohir.A01G072733	69122
A01	Gohir.A01G072766	A01	Gohir.A01G072766	69133
A01	Gohir.A01G072800	A01	Gohir.A01G072800	69142
A01	Gohir.A01G072900	A01	Gohir.A01G072900	69152
A01	Gohir.A01G073000	A01	Gohir.A01G073000	69162
A01	Gohir.A01G073100	A01	Gohir.A01G073100	69172
A01	Gohir.A01G073200	A01	Gohir.A01G073200	69183
A01	Gohir.A01G073233	A01	Gohir.A01G073233	69195
A01	Gohir.A01G073266	A01	Gohir.A01G073266	69206
A01	Gohir.A01G073300	A01	Gohir.A01G073300	69217
A01	Gohir.A01G073400	A01	Gohir.A01G073400	69227
A01	Gohir.A01G073500	A01	Gohir.A01G073500	69237
A01	Gohir.A01G073600	A01	Gohir.A01G073600	69247
A01	Gohir.A01G073700	A01	Gohir.A01G073700	69257
A01	Gohir.A01G073800	A01	Gohir.A01G073800	69268
A01	Gohir.A01G073900	A01	Gohir.A01G073900	69275
A01	Gohir.A01G074000	A01	Gohir.A01G074000	69286
A01	Gohir.A01G074100	A01	Gohir.A01G074100	69296
A01	Gohir.A01G074200	A01	Gohir.A01G074200	69306
A01	Gohir.A01G074300	A01	Gohir.A01G074300	69315
A01	Gohir.A01G074400	A01	Gohir.A01G074400	69325
A01	Gohir.A01G074500	A01	Gohir.A01G074500	69336
A01	Gohir.A01G074600	A01	Gohir.A01G074600	69347
A01	Gohir.A01G074700	A01	Gohir.A01G074700	69358
A01	Gohir.A01G074800	A01	Gohir.A01G074800	69369
A01	Gohir.A01G074900	A01	Gohir.A01G074900	69380
A01	Gohir.A01G074950	A01	Gohir.A01G074950	69400
A01	Gohir.A01G075000	A01	Gohir.A01G075000	69411
A01	Gohir.A01G075100	A01	Gohir.A01G075100	69421
A01	Gohir.A01G075200	A01	Gohir.A01G075200	69430
A01	Gohir.A01G075400	A01	Gohir.A01G075400	69449
A01	Gohir.A01G075500	A01	Gohir.A01G075500	69457
A01	Gohir.A01G075600	A01	Gohir.A01G075600	69468
A01	Gohir.A01G075700	A01	Gohir.A01G075700	69479
A01	Gohir.A01G075800	A01	Gohir.A01G075800	69489
A01	Gohir.A01G075900	A01	Gohir.A01G075900	69500
A01	Gohir.A01G075950	A01	Gohir.A01G075950	69510
A01	Gohir.A01G076000	A01	Gohir.A01G076000	69521
A01	Gohir.A01G076100	A01	Gohir.A01G076100	69532
A01	Gohir.A01G076200	A01	Gohir.A01G076200	69541
A01	Gohir.A01G076300	A01	Gohir.A01G076300	69551
A01	Gohir.A01G076401	A01	Gohir.A01G076401	69558
A01	Gohir.A01G076501	A01	Gohir.A01G076501	69579
A01	Gohir.A01G076601	A01	Gohir.A01G076601	69589
A01	Gohir.A01G076700	A01	Gohir.A01G076700	69601
A01	Gohir.A01G076800	A01	Gohir.A01G076800	69611
A01	Gohir.A01G076900	A01	Gohir.A01G076900	69621
A01	Gohir.A01G077000	A01	Gohir.A01G077000	69632
A01	Gohir.A01G077100	A01	Gohir.A01G077100	69642
A01	Gohir.A01G077200	A01	Gohir.A01G077200	69653
A01	Gohir.A01G077300	A01	Gohir.A01G077300	69663
A01	Gohir.A01G077350	A01	Gohir.A01G077350	69672
A01	Gohir.A01G077400	A01	Gohir.A01G077400	69683
A01	Gohir.A01G077500	A01	Gohir.A01G077500	69694
A01	Gohir.A01G077600	A01	Gohir.A01G077600	69704
A01	Gohir.A01G077700	A01	Gohir.A01G077700	69714
A01	Gohir.A01G077900	A01	Gohir.A01G077900	69725
A01	Gohir.A01G077800	A01	Gohir.A01G077800	69735
A01	Gohir.A01G078000	A01	Gohir.A01G078000	69745
A01	Gohir.A01G078100	A01	Gohir.A01G078100	69756
A01	Gohir.A01G078300	A01	Gohir.A01G078300	69766
A01	Gohir.A01G078400	A01	Gohir.A01G078400	69777
A01	Gohir.A01G078500	A01	Gohir.A01G078500	69788
A01	Gohir.A01G078600	A01	Gohir.A01G078600	69799
A01	Gohir.A01G078700	A01	Gohir.A01G078700	69811
A01	Gohir.A01G078800	A01	Gohir.A01G078800	69821
A01	Gohir.A01G078900	A01	Gohir.A01G078900	69831
A01	Gohir.A01G079000	A01	Gohir.A01G079000	69842
A01	Gohir.A01G079100	A01	Gohir.A01G079100	69853
A01	Gohir.A01G079200	A01	Gohir.A01G079200	69863
A01	Gohir.A01G079250	A01	Gohir.A01G079250	69874
A01	Gohir.A01G079300	A01	Gohir.A01G079300	69884
A01	Gohir.A01G079400	A01	Gohir.A01G079400	69894
A01	Gohir.A01G079500	A01	Gohir.A01G079500	69905
A01	Gohir.A01G079600	A01	Gohir.A01G079600	69916
A01	Gohir.A01G079700	A01	Gohir.A01G079700	69927
A01	Gohir.A01G079800	A01	Gohir.A01G079800	69938
A01	Gohir.A01G079900	A01	Gohir.A01G079900	69949
A01	Gohir.A01G080000	A01	Gohir.A01G080000	69958
A01	Gohir.A01G080100	A01	Gohir.A01G080100	69969
A01	Gohir.A01G080200	A01	Gohir.A01G080200	69979
A01	Gohir.A01G080300	A01	Gohir.A01G080300	69989
A01	Gohir.A01G080400	A01	Gohir.A01G080400	70000
A01	Gohir.A01G080500	A01	Gohir.A01G080500	70011
A01	Gohir.A01G080600	A01	Gohir.A01G080600	70022
A01	Gohir.A01G080620	A01	Gohir.A01G080620	70032
A01	Gohir.A01G080640	A01	Gohir.A01G080640	70042
A01	Gohir.A01G080680	A01	Gohir.A01G080680	70053
A01	Gohir.A01G080700	A01	Gohir.A01G080700	70063
A01	Gohir.A01G080800	A01	Gohir.A01G080800	70072
A01	Gohir.A01G080900	A01	Gohir.A01G080900	70083
A01	Gohir.A01G081100	A01	Gohir.A01G081100	70094
A01	Gohir.A01G081200	A01	Gohir.A01G081200	70105
A01	Gohir.A01G081300	A01	Gohir.A01G081300	70116
A01	Gohir.A01G081400	A01	Gohir.A01G081400	70126
A01	Gohir.A01G081500	A01	Gohir.A01G081500	70137
A01	Gohir.A01G081800	A01	Gohir.A01G081900	70157
A01	Gohir.A01G081900	A01	Gohir.A01G081700	70166
A01	Gohir.A01G082001	A01	Gohir.A01G082001	70177
A01	Gohir.A01G082100	A01	Gohir.A01G082100	70188
A01	Gohir.A01G082200	A01	Gohir.A01G082200	70199
A01	Gohir.A01G082300	A01	Gohir.A01G082300	70210
A01	Gohir.A01G082400	A01	Gohir.A01G082400	70220
A01	Gohir.A01G082500	A01	Gohir.A01G082500	70231
A01	Gohir.A01G082600	A01	Gohir.A01G082600	70242
A01	Gohir.A01G082700	A01	Gohir.A01G082700	70253
A01	Gohir.A01G082800	A01	Gohir.A01G082800	70264
A01	Gohir.A01G082900	A01	Gohir.A01G082900	70275
A01	Gohir.A01G083100	A01	Gohir.A01G083100	70284
A01	Gohir.A01G083201	A01	Gohir.A01G083201	70294
A01	Gohir.A01G083300	A01	Gohir.A01G083300	70305
A01	Gohir.A01G083400	A01	Gohir.A01G083400	70316
A01	Gohir.A01G083500	A01	Gohir.A01G083500	70325
A01	Gohir.A01G083600	A01	Gohir.A01G083600	70337
A01	Gohir.A01G083800	A01	Gohir.A01G083800	70348
A01	Gohir.A01G083900	A01	Gohir.A01G083900	70359
A01	Gohir.A01G084000	A01	Gohir.A01G084000	70370
A01	Gohir.A01G084100	A01	Gohir.A01G084100	70381
A01	Gohir.A01G084200	A01	Gohir.A01G084200	70392
A01	Gohir.A01G084300	A01	Gohir.A01G084300	70403
A01	Gohir.A01G084500	A01	Gohir.A01G084500	70424
A01	Gohir.A01G084600	A01	Gohir.A01G084600	70429
A01	Gohir.A01G084700	A01	Gohir.A01G084700	70442
A01	Gohir.A01G084800	A01	Gohir.A01G084800	70452
A01	Gohir.A01G084850	A01	Gohir.A01G084850	70460
A01	Gohir.A01G084900	A01	Gohir.A01G084900	70470
A01	Gohir.A01G085100	A01	Gohir.A01G085100	70480
A01	Gohir.A01G085200	A01	Gohir.A01G085200	70491
A01	Gohir.A01G085250	A01	Gohir.A01G085250	70502
A01	Gohir.A01G085300	A01	Gohir.A01G085300	70512
A01	Gohir.A01G085400	A01	Gohir.A01G085400	70523
A01	Gohir.A01G085500	A01	Gohir.A01G085500	70533
A01	Gohir.A01G085600	A01	Gohir.A01G085600	70545
A01	Gohir.A01G085700	A01	Gohir.A01G085700	70556
A01	Gohir.A01G085800	A01	Gohir.A01G085800	70567
A01	Gohir.A01G085900	A01	Gohir.A01G085900	70578
A01	Gohir.A01G086000	A01	Gohir.A01G086000	70589
A01	Gohir.A01G086100	A01	Gohir.A01G086100	70600
A01	Gohir.A01G086200	A01	Gohir.A01G086200	70611
A01	Gohir.A01G086302	A01	Gohir.A01G086301	70622
A01	Gohir.A01G086400	A01	Gohir.A01G086400	70633
A01	Gohir.A01G086500	A01	Gohir.A01G086500	70644
A01	Gohir.A01G086600	A01	Gohir.A01G086600	70655
A01	Gohir.A01G086700	A01	Gohir.A01G086700	70666
A01	Gohir.A01G086800	A01	Gohir.A01G086800	70677
A01	Gohir.A01G086900	A01	Gohir.A01G086900	70687
A01	Gohir.A01G087000	A01	Gohir.A01G087000	70697
A01	Gohir.A01G087100	A01	Gohir.A01G087100	70707
A01	Gohir.A01G087200	A01	Gohir.A01G087200	70717
A01	Gohir.A01G087300	A01	Gohir.A01G087300	70726
A01	Gohir.A01G087400	A01	Gohir.A01G087400	70736
A01	Gohir.A01G087450	A01	Gohir.A01G087450	70746
A01	Gohir.A01G087500	A01	Gohir.A01G087500	70756
A01	Gohir.A01G087600	A01	Gohir.A01G087600	70765
A01	Gohir.A01G087650	A01	Gohir.A01G087650	70775
A01	Gohir.A01G087700	A01	Gohir.A01G087700	70785
A01	Gohir.A01G087800	A01	Gohir.A01G087800	70796
A01	Gohir.A01G087900	A01	Gohir.A01G087900	70806
A01	Gohir.A01G088000	A01	Gohir.A01G088000	70817
A01	Gohir.A01G088100	A01	Gohir.A01G088100	70828
A01	Gohir.A01G088200	A01	Gohir.A01G088200	70839
A01	Gohir.A01G088300	A01	Gohir.A01G088300	70850
A01	Gohir.A01G088400	A01	Gohir.A01G088400	70861
A01	Gohir.A01G088500	A01	Gohir.A01G088500	70871
A01	Gohir.A01G088550	A01	Gohir.A01G088550	70882
A01	Gohir.A01G088600	A01	Gohir.A01G088600	70893
A01	Gohir.A01G088650	A01	Gohir.A01G088650	70903
A01	Gohir.A01G088700	A01	Gohir.A01G088700	70912
A01	Gohir.A01G088733	A01	Gohir.A01G088733	70923
A01	Gohir.A01G088766	A01	Gohir.A01G088766	70934
A01	Gohir.A01G088800	A01	Gohir.A01G088800	70945
A01	Gohir.A01G089301	A01	Gohir.A01G089301	70956
A01	Gohir.A01G089800	A01	Gohir.A01G089800	70967
A01	Gohir.A01G089900	A01	Gohir.A01G089900	70978
A01	Gohir.A01G090100	A01	Gohir.A01G090100	70999
A01	Gohir.A01G090200	A01	Gohir.A01G090200	71009
A01	Gohir.A01G090300	A01	Gohir.A01G090300	71020
A01	Gohir.A01G090400	A01	Gohir.A01G090400	71029
A01	Gohir.A01G090500	A01	Gohir.A01G090500	71039
A01	Gohir.A01G090600	A01	Gohir.A01G090600	71049
A01	Gohir.A01G090700	A01	Gohir.A01G090700	71058
A01	Gohir.A01G090800	A01	Gohir.A01G090800	71067
A01	Gohir.A01G090900	A01	Gohir.A01G090900	71074
A01	Gohir.A01G091000	A01	Gohir.A01G091000	71082
A01	Gohir.A01G091100	A01	Gohir.A01G091100	71093
A01	Gohir.A01G091200	A01	Gohir.A01G091200	71104
A01	Gohir.A01G091300	A01	Gohir.A01G091300	71115
A01	Gohir.A01G091400	A01	Gohir.A01G091400	71136
A01	Gohir.A01G091500	A01	Gohir.A01G091500	71147
A01	Gohir.A01G091450	A01	Gohir.A01G091450	71158
A01	Gohir.A01G091600	A01	Gohir.A01G091600	71169
A01	Gohir.A01G091700	A01	Gohir.A01G091700	71179
A01	Gohir.A01G091800	A01	Gohir.A01G091800	71190
A01	Gohir.A01G091900	A01	Gohir.A01G091900	71201
A01	Gohir.A01G092000	A01	Gohir.A01G092000	71212
A01	Gohir.A01G092100	A01	Gohir.A01G092100	71223
A01	Gohir.A01G092200	A01	Gohir.A01G092200	71234
A01	Gohir.A01G092300	A01	Gohir.A01G092300	71245
A01	Gohir.A01G092400	A01	Gohir.A01G092400	71256
A01	Gohir.A01G092500	A01	Gohir.A01G092500	71267
A01	Gohir.A01G092600	A01	Gohir.A01G092600	71279
A01	Gohir.A01G092700	A01	Gohir.A01G092700	71289
A01	Gohir.A01G092800	A01	Gohir.A01G092800	71300
A01	Gohir.A01G092900	A01	Gohir.A01G092900	71310
A01	Gohir.A01G093000	A01	Gohir.A01G093000	71321
A01	Gohir.A01G093050	A01	Gohir.A01G093050	71332
A01	Gohir.A01G093100	A01	Gohir.A01G093100	71342
A01	Gohir.A01G093200	A01	Gohir.A01G093200	71352
A01	Gohir.A01G093300	A01	Gohir.A01G093300	71361
A01	Gohir.A01G093350	A01	Gohir.A01G093350	71372
A01	Gohir.A01G093400	A01	Gohir.A01G093400	71384
A01	Gohir.A01G093425	A01	Gohir.A01G093425	71395
A01	Gohir.A01G093450	A01	Gohir.A01G093450	71404
A01	Gohir.A01G093500	A01	Gohir.A01G093500	71424
A01	Gohir.A01G093600	A01	Gohir.A01G093600	71434
A01	Gohir.A01G093700	A01	Gohir.A01G093700	71445
A01	Gohir.A01G093800	A01	Gohir.A01G093800	71455
A01	Gohir.A01G094000	A01	Gohir.A01G094000	71475
A01	Gohir.A01G094100	A01	Gohir.A01G094100	4
A01	Gohir.A01G094200	A01	Gohir.A01G094200	14
A01	Gohir.A01G094300	A01	Gohir.A01G094300	25
A01	Gohir.A01G094400	A01	Gohir.A01G094400	36
A01	Gohir.A01G094500	A01	Gohir.A01G094500	47
A01	Gohir.A01G094600	A01	Gohir.A01G094600	57
A01	Gohir.A01G094700	A01	Gohir.A01G094700	67
A01	Gohir.A01G094800	A01	Gohir.A01G094800	76
A01	Gohir.A01G094900	A01	Gohir.A01G094900	87
A01	Gohir.A01G094950	A01	Gohir.A01G094950	98
A01	Gohir.A01G095000	A01	Gohir.A01G095000	109
A01	Gohir.A01G095100	A01	Gohir.A01G095100	120
A01	Gohir.A01G095300	A01	Gohir.A01G095300	139
A01	Gohir.A01G095366	A01	Gohir.A01G095366	149
A01	Gohir.A01G095432	A01	Gohir.A01G095432	160
A01	Gohir.A01G095500	A01	Gohir.A01G095500	171
A01	Gohir.A01G095600	A01	Gohir.A01G095600	182
A01	Gohir.A01G095700	A01	Gohir.A01G095700	193
A01	Gohir.A01G095800	A01	Gohir.A01G095800	204
A01	Gohir.A01G095900	A01	Gohir.A01G095900	215
A01	Gohir.A01G095950	A01	Gohir.A01G095950	225
A01	Gohir.A01G096000	A01	Gohir.A01G096000	236
A01	Gohir.A01G096100	A01	Gohir.A01G096100	247
A01	Gohir.A01G096200	A01	Gohir.A01G096200	258
A01	Gohir.A01G096300	A01	Gohir.A01G096300	268
A01	Gohir.A01G096400	A01	Gohir.A01G096400	278
A01	Gohir.A01G096500	A01	Gohir.A01G096500	289
A01	Gohir.A01G096600	A01	Gohir.A01G096600	300
A01	Gohir.A01G096700	A01	Gohir.A01G096700	311
A01	Gohir.A01G096750	A01	Gohir.A01G096750	322
A01	Gohir.A01G096800	A01	Gohir.A01G096800	333
A01	Gohir.A01G096900	A01	Gohir.A01G096900	344
A01	Gohir.A01G097000	A01	Gohir.A01G097000	355
A01	Gohir.A01G097100	A01	Gohir.A01G097100	366
A01	Gohir.A01G097200	A01	Gohir.A01G097200	376
A01	Gohir.A01G097300	A01	Gohir.A01G097300	387
A01	Gohir.A01G097350	A01	Gohir.A01G097350	397
A01	Gohir.A01G097400	A01	Gohir.A01G097400	408
A01	Gohir.A01G097500	A01	Gohir.A01G097500	418
A01	Gohir.A01G097600	A01	Gohir.A01G097600	430
A01	Gohir.A01G097700	A01	Gohir.A01G097700	441
A01	Gohir.A01G097750	A01	Gohir.A01G097750	452
A01	Gohir.A01G097800	A01	Gohir.A01G097800	463
A01	Gohir.A01G097900	A01	Gohir.A01G097900	473
A01	Gohir.A01G097950	A01	Gohir.A01G097950	482
A01	Gohir.A01G098001	A01	Gohir.A01G098001	493
A01	Gohir.A01G098051	A01	Gohir.A01G098051	504
A01	Gohir.A01G098100	A01	Gohir.A01G098100	515
A01	Gohir.A01G098200	A01	Gohir.A01G098200	526
A01	Gohir.A01G098300	A01	Gohir.A01G098300	538
A01	Gohir.A01G098500	A01	Gohir.A01G098500	559
A01	Gohir.A01G098600	A01	Gohir.A01G098600	568
A01	Gohir.A01G098800	A01	Gohir.A01G098800	579
A01	Gohir.A01G098900	A01	Gohir.A01G098900	590
A01	Gohir.A01G099000	A01	Gohir.A01G099000	601
A01	Gohir.A01G099100	A01	Gohir.A01G099100	608
A01	Gohir.A01G099200	A01	Gohir.A01G099200	618
A01	Gohir.A01G099300	A01	Gohir.A01G099300	629
A01	Gohir.A01G099400	A01	Gohir.A01G099400	641
A01	Gohir.A01G099500	A01	Gohir.A01G099500	652
A01	Gohir.A01G099600	A01	Gohir.A01G099600	662
A01	Gohir.A01G099700	A01	Gohir.A01G099700	672
A01	Gohir.A01G099800	A01	Gohir.A01G099800	683
A01	Gohir.A01G099900	A01	Gohir.A01G099900	692
A01	Gohir.A01G100000	A01	Gohir.A01G100000	703
A01	Gohir.A01G100100	A01	Gohir.A01G100100	712
A01	Gohir.A01G100200	A01	Gohir.A01G100200	723
A01	Gohir.A01G100300	A01	Gohir.A01G100300	734
A01	Gohir.A01G100600	A01	Gohir.A01G100600	746
A01	Gohir.A01G100700	A01	Gohir.A01G100700	757
A01	Gohir.A01G100800	A01	Gohir.A01G100800	768
A01	Gohir.A01G100900	A01	Gohir.A01G100900	777
A01	Gohir.A01G101000	A01	Gohir.A01G101000	788
A01	Gohir.A01G101100	A01	Gohir.A01G101100	799
A01	Gohir.A01G101200	A01	Gohir.A01G101200	810
A01	Gohir.A01G101300	A01	Gohir.A01G101300	821
A01	Gohir.A01G101333	A01	Gohir.A01G101333	832
A01	Gohir.A01G101366	A01	Gohir.A01G101366	843
A01	Gohir.A01G101400	A01	Gohir.A01G101400	854
A01	Gohir.A01G101500	A01	Gohir.A01G101500	865
A01	Gohir.A01G101600	A01	Gohir.A01G101600	876
A01	Gohir.A01G101700	A01	Gohir.A01G101700	887
A01	Gohir.A01G101800	A01	Gohir.A01G101800	898
A01	Gohir.A01G101900	A01	Gohir.A01G101900	908
A01	Gohir.A01G102000	A01	Gohir.A01G102000	919
A01	Gohir.A01G102100	A01	Gohir.A01G102100	930
A01	Gohir.A01G102200	A01	Gohir.A01G102200	941
A01	Gohir.A01G102266	A01	Gohir.A01G102266	951
A01	Gohir.A01G102332	A01	Gohir.A01G102332	961
A01	Gohir.A01G102400	A01	Gohir.A01G102400	972
A01	Gohir.A01G102500	A01	Gohir.A01G102500	983
A01	Gohir.A01G102600	A01	Gohir.A01G102600	993
A01	Gohir.A01G102700	A01	Gohir.A01G102700	1003
A01	Gohir.A01G102800	A01	Gohir.A01G102800	1014
A01	Gohir.A01G102900	A01	Gohir.A01G102900	1025
A01	Gohir.A01G103000	A01	Gohir.A01G103000	1036
A01	Gohir.A01G103100	A01	Gohir.A01G103100	1047
A01	Gohir.A01G103200	A01	Gohir.A01G103200	1058
A01	Gohir.A01G103300	A01	Gohir.A01G103300	1070
A01	Gohir.A01G103400	A01	Gohir.A01G103400	1081
A01	Gohir.A01G103500	A01	Gohir.A01G103500	1091
A01	Gohir.A01G103600	A01	Gohir.A01G103600	1102
A01	Gohir.A01G103700	A01	Gohir.A01G103700	1113
A01	Gohir.A01G103800	A01	Gohir.A01G103800	1124
A01	Gohir.A01G103900	A01	Gohir.A01G103900	1134
A01	Gohir.A01G104000	A01	Gohir.A01G104000	1144
A01	Gohir.A01G104050	A01	Gohir.A01G104050	1155
A01	Gohir.A01G104100	A01	Gohir.A01G104100	1166
A01	Gohir.A01G104150	A01	Gohir.A01G104150	1186
A01	Gohir.A01G104200	A01	Gohir.A01G104200	1196
A01	Gohir.A01G104300	A01	Gohir.A01G104300	1207
A01	Gohir.A01G104333	A01	Gohir.A01G104333	1218
A01	Gohir.A01G104366	A01	Gohir.A01G104366	1228
A01	Gohir.A01G104400	A01	Gohir.A01G104400	1239
A01	Gohir.A01G104500	A01	Gohir.A01G104500	1250
A01	Gohir.A01G104600	A01	Gohir.A01G104600	1260
A01	Gohir.A01G104700	A01	Gohir.A01G104700	1271
A01	Gohir.A01G104800	A01	Gohir.A01G104800	1282
A01	Gohir.A01G104900	A01	Gohir.A01G104900	1292
A01	Gohir.A01G105000	A01	Gohir.A01G105000	1303
A01	Gohir.A01G105100	A01	Gohir.A01G105100	1314
A01	Gohir.A01G105200	A01	Gohir.A01G105200	1325
A01	Gohir.A01G105300	A01	Gohir.A01G105300	1336
A01	Gohir.A01G105400	A01	Gohir.A01G105400	1347
A01	Gohir.A01G105500	A01	Gohir.A01G105500	1356
A01	Gohir.A01G105600	A01	Gohir.A01G105600	1367
A01	Gohir.A01G105700	A01	Gohir.A01G105700	1378
A01	Gohir.A01G105800	A01	Gohir.A01G105800	1388
A01	Gohir.A01G105900	A01	Gohir.A01G105900	1399
A01	Gohir.A01G106000	A01	Gohir.A01G106000	1409
A01	Gohir.A01G106100	A01	Gohir.A01G106100	1420
A01	Gohir.A01G106200	A01	Gohir.A01G106200	1431
A01	Gohir.A01G106300	A01	Gohir.A01G106300	1442
A01	Gohir.A01G106400	A01	Gohir.A01G106400	1453
A01	Gohir.A01G106450	A01	Gohir.A01G106450	1462
A01	Gohir.A01G106500	A01	Gohir.A01G106500	1472
A01	Gohir.A01G106600	A01	Gohir.A01G106600	1483
A01	Gohir.A01G106700	A01	Gohir.A01G106700	1492
A01	Gohir.A01G106900	A01	Gohir.A01G106900	1503
A01	Gohir.A01G106950	A01	Gohir.A01G106950	1514
A01	Gohir.A01G107000	A01	Gohir.A01G107000	1525
A01	Gohir.A01G107100	A01	Gohir.A01G107100	1536
A01	Gohir.A01G107200	A01	Gohir.A01G107200	1547
A01	Gohir.A01G107300	A01	Gohir.A01G107300	1557
A01	Gohir.A01G107400	A01	Gohir.A01G107400	1568
A01	Gohir.A01G107500	A01	Gohir.A01G107500	1578
A01	Gohir.A01G107600	A01	Gohir.A01G107600	1589
A01	Gohir.A01G107700	A01	Gohir.A01G107700	1601
A01	Gohir.A01G107800	A01	Gohir.A01G107800	1612
A01	Gohir.A01G108000	A01	Gohir.A01G108000	1622
A01	Gohir.A01G108100	A01	Gohir.A01G108100	1633
A01	Gohir.A01G108200	A01	Gohir.A01G108200	1644
A01	Gohir.A01G108300	A01	Gohir.A01G108300	1654
A01	Gohir.A01G108400	A01	Gohir.A01G108400	1665
A01	Gohir.A01G108500	A01	Gohir.A01G108500	1676
A01	Gohir.A01G108600	A01	Gohir.A01G108600	1687
A01	Gohir.A01G108650	A01	Gohir.A01G108650	1698
A01	Gohir.A01G108700	A01	Gohir.A01G108700	1710
A01	Gohir.A01G108800	A01	Gohir.A01G108800	1721
A01	Gohir.A01G108900	A01	Gohir.A01G108900	1732
A01	Gohir.A01G109100	A01	Gohir.A01G109100	1753
A01	Gohir.A01G109300	A01	Gohir.A01G109300	1773
A01	Gohir.A01G109400	A01	Gohir.A01G109400	1784
A01	Gohir.A01G109500	A01	Gohir.A01G109500	1795
A01	Gohir.A01G109600	A01	Gohir.A01G109600	1806
A01	Gohir.A01G109700	A01	Gohir.A01G109700	1818
A01	Gohir.A01G109801	A01	Gohir.A01G109801	1829
A01	Gohir.A01G109901	A01	Gohir.A01G109901	1840
A01	Gohir.A01G110000	A01	Gohir.A01G110000	1851
A01	Gohir.A01G110100	A01	Gohir.A01G110100	1862
A01	Gohir.A01G110200	A01	Gohir.A01G110200	1873
A01	Gohir.A01G110300	A01	Gohir.A01G110300	1884
A01	Gohir.A01G110400	A01	Gohir.A01G110400	1893
A01	Gohir.A01G110450	A01	Gohir.A01G110450	1904
A01	Gohir.A01G110500	A01	Gohir.A01G110500	1915
A01	Gohir.A01G110600	A01	Gohir.A01G110600	1926
A01	Gohir.A01G110700	A01	Gohir.A01G110700	1937
A01	Gohir.A01G110800	A01	Gohir.A01G110800	1948
A01	Gohir.A01G110900	A01	Gohir.A01G110900	1958
A01	Gohir.A01G111000	A01	Gohir.A01G111000	1968
A01	Gohir.A01G111100	A01	Gohir.A01G111100	1978
A01	Gohir.A01G111200	A01	Gohir.A01G111200	1987
A01	Gohir.A01G111250	A01	Gohir.A01G111250	1996
A01	Gohir.A01G111300	A01	Gohir.A01G111300	2007
A01	Gohir.A01G111400	A01	Gohir.A01G111400	2018
A01	Gohir.A01G111600	A01	Gohir.A01G111600	2040
A01	Gohir.A01G111700	A01	Gohir.A01G111700	2049
A01	Gohir.A01G111800	A01	Gohir.A01G111800	2060
A01	Gohir.A01G111900	A01	Gohir.A01G111900	2070
A01	Gohir.A01G112050	A01	Gohir.A01G112050	2079
A01	Gohir.A01G112200	A01	Gohir.A01G112200	2090
A01	Gohir.A01G112250	A01	Gohir.A01G112250	2100
A01	Gohir.A01G112300	A01	Gohir.A01G112300	2111
A01	Gohir.A01G112400	A01	Gohir.A01G112400	2122
A01	Gohir.A01G112500	A01	Gohir.A01G112500	2134
A01	Gohir.A01G112600	A01	Gohir.A01G112600	2145
A01	Gohir.A01G112650	A01	Gohir.A01G112650	2156
A01	Gohir.A01G112700	A01	Gohir.A01G112700	2167
A01	Gohir.A01G112800	A01	Gohir.A01G112800	2178
A01	Gohir.A01G112900	A01	Gohir.A01G112900	2189
A01	Gohir.A01G113000	A01	Gohir.A01G113000	2199
A01	Gohir.A01G113100	A01	Gohir.A01G113100	2210
A01	Gohir.A01G113200	A01	Gohir.A01G113200	2219
A01	Gohir.A01G113300	A01	Gohir.A01G113300	2230
A01	Gohir.A01G113350	A01	Gohir.A01G113350	2241
A01	Gohir.A01G113400	A01	Gohir.A01G113400	2252
A01	Gohir.A01G113500	A01	Gohir.A01G113500	2263
A01	Gohir.A01G113600	A01	Gohir.A01G113600	2272
A01	Gohir.A01G113700	A01	Gohir.A01G113700	2281
A01	Gohir.A01G113800	A01	Gohir.A01G113800	2292
A01	Gohir.A01G141800	A01	Gohir.A01G141800	2302
A01	Gohir.A01G113900	A01	Gohir.A01G113900	2312
A01	Gohir.A01G114000	A01	Gohir.A01G114000	2322
A01	Gohir.A01G114100	A01	Gohir.A01G114100	2331
A01	Gohir.A01G114301	A01	Gohir.A01G114301	2342
A01	Gohir.A01G114500	A01	Gohir.A01G114500	2353
A01	Gohir.A01G114600	A01	Gohir.A01G114600	2364
A01	Gohir.A01G114700	A01	Gohir.A01G114700	2374
A01	Gohir.A01G114800	A01	Gohir.A01G114800	2385
A01	Gohir.A01G114900	A01	Gohir.A01G114900	2395
A01	Gohir.A01G114950	A01	Gohir.A01G114950	2406
A01	Gohir.A01G115000	A01	Gohir.A01G115000	2417
A01	Gohir.A01G115100	A01	Gohir.A01G115100	2428
A01	Gohir.A01G115200	A01	Gohir.A01G115200	2438
A01	Gohir.A01G115300	A01	Gohir.A01G115300	2450
A01	Gohir.A01G115401	A01	Gohir.A01G115401	2461
A01	Gohir.A01G115500	A01	Gohir.A01G115500	2472
A01	Gohir.A01G115600	A01	Gohir.A01G115600	2483
A01	Gohir.A01G115700	A01	Gohir.A01G115700	2493
A01	Gohir.A01G115800	A01	Gohir.A01G115800	2504
A01	Gohir.A01G115900	A01	Gohir.A01G115900	2514
A01	Gohir.A01G116000	A01	Gohir.A01G116000	2524
A01	Gohir.A01G116100	A01	Gohir.A01G116100	2535
A01	Gohir.A01G116200	A01	Gohir.A01G116200	2544
A01	Gohir.A01G116300	A01	Gohir.A01G116300	2556
A01	Gohir.A01G116400	A01	Gohir.A01G116400	2566
A01	Gohir.A01G116500	A01	Gohir.A01G116500	2577
A01	Gohir.A01G116600	A01	Gohir.A01G116600	2588
A01	Gohir.A01G116700	A01	Gohir.A01G116700	2598
A01	Gohir.A01G116801	A01	Gohir.A01G116801	2608
A01	Gohir.A01G116900	A01	Gohir.A01G116900	2619
A01	Gohir.A01G117000	A01	Gohir.A01G117000	2629
A01	Gohir.A01G117100	A01	Gohir.A01G117100	2640
A01	Gohir.A01G117200	A01	Gohir.A01G117200	2651
A01	Gohir.A01G117400	A01	Gohir.A01G117400	2661
A01	Gohir.A01G117500	A01	Gohir.A01G117500	2669
A01	Gohir.A01G117600	A01	Gohir.A01G117600	2677
A01	Gohir.A01G117700	A01	Gohir.A01G117700	2679
A01	Gohir.A01G117800	A01	Gohir.A01G117800	2690
A01	Gohir.A01G117900	A01	Gohir.A01G117900	2701
A01	Gohir.A01G118000	A01	Gohir.A01G118000	2712
A01	Gohir.A01G118100	A01	Gohir.A01G118100	2723
A01	Gohir.A01G118200	A01	Gohir.A01G118200	2734
A01	Gohir.A01G118300	A01	Gohir.A01G118300	2744
A01	Gohir.A01G118333	A01	Gohir.A01G118333	2756
A01	Gohir.A01G118400	A01	Gohir.A01G118400	2765
A01	Gohir.A01G118500	A01	Gohir.A01G118500	2776
A01	Gohir.A01G118600	A01	Gohir.A01G118600	2785
A01	Gohir.A01G118700	A01	Gohir.A01G118700	2795
A01	Gohir.A01G118900	A01	Gohir.A01G118900	2815
A01	Gohir.A01G119000	A01	Gohir.A01G119000	2826
A01	Gohir.A01G119100	A01	Gohir.A01G119100	2837
A01	Gohir.A01G119200	A01	Gohir.A01G119200	2848
A01	Gohir.A01G119300	A01	Gohir.A01G119300	2860
A01	Gohir.A01G119500	A01	Gohir.A01G119500	2870
A01	Gohir.A01G119400	A01	Gohir.A01G119400	2881
A01	Gohir.A01G119600	A01	Gohir.A01G119600	2892
A01	Gohir.A01G119700	A01	Gohir.A01G119700	2903
A01	Gohir.A01G119725	A01	Gohir.A01G119725	2914
A01	Gohir.A01G119750	A01	Gohir.A01G119750	2924
A01	Gohir.A01G119775	A01	Gohir.A01G119775	2933
A01	Gohir.A01G119800	A01	Gohir.A01G119800	2941
A01	Gohir.A01G119900	A01	Gohir.A01G119900	2951
A01	Gohir.A01G120000	A01	Gohir.A01G120000	2963
A01	Gohir.A01G121000	A01	Gohir.A01G121000	2972
A01	Gohir.A01G121100	A01	Gohir.A01G121100	2983
A01	Gohir.A01G121200	A01	Gohir.A01G121200	2993
A01	Gohir.A01G121300	A01	Gohir.A01G121300	3004
A01	Gohir.A01G121500	A01	Gohir.A01G121500	3014
A01	Gohir.A01G121600	A01	Gohir.A01G121600	3025
A01	Gohir.A01G121700	A01	Gohir.A01G121700	3035
A01	Gohir.A01G121800	A01	Gohir.A01G121800	3045
A01	Gohir.A01G121900	A01	Gohir.A01G121900	3055
A01	Gohir.A01G122000	A01	Gohir.A01G122000	3066
A01	Gohir.A01G122100	A01	Gohir.A01G122100	3076
A01	Gohir.A01G122150	A01	Gohir.A01G122150	3087
A01	Gohir.A01G122200	A01	Gohir.A01G122200	3098
A01	Gohir.A01G122300	A01	Gohir.A01G122300	3108
A01	Gohir.A01G122400	A01	Gohir.A01G122400	3118
A01	Gohir.A01G122500	A01	Gohir.A01G122500	3129
A01	Gohir.A01G122600	A01	Gohir.A01G122600	3140
A01	Gohir.A01G122633	A01	Gohir.A01G122633	3150
A01	Gohir.A01G122666	A01	Gohir.A01G122666	3161
A01	Gohir.A01G122700	A01	Gohir.A01G122700	3171
A01	Gohir.A01G122800	A01	Gohir.A01G122800	3182
A01	Gohir.A01G122900	A01	Gohir.A01G122900	3193
A01	Gohir.A01G122950	A01	Gohir.A01G122950	3203
A01	Gohir.A01G123000	A01	Gohir.A01G123000	3214
A01	Gohir.A01G123033	A01	Gohir.A01G123033	3225
A01	Gohir.A01G123066	A01	Gohir.A01G123066	3236
A01	Gohir.A01G123100	A01	Gohir.A01G123100	3246
A01	Gohir.A01G123202	A01	Gohir.A01G123201	3257
A01	Gohir.A01G123300	A01	Gohir.A01G123300	3265
A01	Gohir.A01G123350	A01	Gohir.A01G123350	3276
A01	Gohir.A01G123400	A01	Gohir.A01G123400	3287
A01	Gohir.A01G123450	A01	Gohir.A01G123450	3294
A01	Gohir.A01G123500	A01	Gohir.A01G123500	3304
A01	Gohir.A01G123550	A01	Gohir.A01G123550	3314
A01	Gohir.A01G123600	A01	Gohir.A01G123600	3325
A01	Gohir.A01G123800	A01	Gohir.A01G123800	3336
A01	Gohir.A01G123900	A01	Gohir.A01G123900	3346
A01	Gohir.A01G123933	A01	Gohir.A01G123933	3357
A01	Gohir.A01G123966	A01	Gohir.A01G123966	3368
A01	Gohir.A01G124000	A01	Gohir.A01G124000	3378
A01	Gohir.A01G124100	A01	Gohir.A01G124100	3388
A01	Gohir.A01G124300	A01	Gohir.A01G124300	3399
A01	Gohir.A01G124400	A01	Gohir.A01G124400	3409
A01	Gohir.A01G124500	A01	Gohir.A01G124500	3420
A01	Gohir.A01G124600	A01	Gohir.A01G124600	3429
A01	Gohir.A01G124700	A01	Gohir.A01G124700	3440
A01	Gohir.A01G124800	A01	Gohir.A01G124800	3451
A01	Gohir.A01G124900	A01	Gohir.A01G124900	3462
A01	Gohir.A01G125000	A01	Gohir.A01G125000	3472
A01	Gohir.A01G125025	A01	Gohir.A01G125025	3484
A01	Gohir.A01G125075	A01	Gohir.A01G125075	3505
A01	Gohir.A01G125100	A01	Gohir.A01G125100	3516
A01	Gohir.A01G125200	A01	Gohir.A01G125200	3526
A01	Gohir.A01G125300	A01	Gohir.A01G125300	3536
A01	Gohir.A01G125400	A01	Gohir.A01G125400	3547
A01	Gohir.A01G125500	A01	Gohir.A01G125500	3558
A01	Gohir.A01G125600	A01	Gohir.A01G125600	3569
A01	Gohir.A01G125700	A01	Gohir.A01G125700	3580
A01	Gohir.A01G125800	A01	Gohir.A01G125800	3592
A01	Gohir.A01G125900	A01	Gohir.A01G125900	3602
A01	Gohir.A01G126000	A01	Gohir.A01G126000	3623
A01	Gohir.A01G126100	A01	Gohir.A01G126100	3634
A01	Gohir.A01G126200	A01	Gohir.A01G126200	3644
A01	Gohir.A01G126300	A01	Gohir.A01G126300	3655
A01	Gohir.A01G126500	A01	Gohir.A01G126500	3665
A01	Gohir.A01G126550	A01	Gohir.A01G126550	3676
A01	Gohir.A01G126600	A01	Gohir.A01G126600	3686
A01	Gohir.A01G126666	A01	Gohir.A01G126666	3697
A01	Gohir.A01G126732	A01	Gohir.A01G126732	3717
A01	Gohir.A01G126800	A01	Gohir.A01G126800	3727
A01	Gohir.A01G126900	A01	Gohir.A01G126900	3736
A01	Gohir.A01G127000	A01	Gohir.A01G127000	3744
A01	Gohir.A01G127100	A01	Gohir.A01G127100	3755
A01	Gohir.A01G127200	A01	Gohir.A01G127200	3764
A01	Gohir.A01G127300	A01	Gohir.A01G127300	3775
A01	Gohir.A01G127601	A01	Gohir.A01G127601	3786
A01	Gohir.A01G127900	A01	Gohir.A01G127900	3798
A01	Gohir.A01G128801	A01	Gohir.A01G128801	3808
A01	Gohir.A01G127800	A01	Gohir.A01G127800	3819
A01	Gohir.A01G127700	A01	Gohir.A01G127700	3830
A01	Gohir.A01G127600	A01	Gohir.A01G127600	3839
A01	Gohir.A01G128501	A01	Gohir.A01G128501	3850
A01	Gohir.A01G128301	A01	Gohir.A01G128301	3870
A01	Gohir.A01G129201	A01	Gohir.A01G129201	3881
A01	Gohir.A01G132400	A01	Gohir.A01G132400	3892
A01	Gohir.A01G128700	A01	Gohir.A01G128700	3904
A01	Gohir.A01G128500	A01	Gohir.A01G128500	3915
A01	Gohir.A01G128300	A01	Gohir.A01G128300	3925
A01	Gohir.A01G128200	A01	Gohir.A01G128200	3936
A01	Gohir.A01G128100	A01	Gohir.A01G128100	3947
A01	Gohir.A01G128250	A01	Gohir.A01G128250	3958
A01	Gohir.A01G128325	A01	Gohir.A01G128325	3977
A01	Gohir.A01G128000	A01	Gohir.A01G128000	3988
A01	Gohir.A01G128400	A01	Gohir.A01G128400	3998
A01	Gohir.A01G132700	A01	Gohir.A01G132700	4020
A01	Gohir.A01G132600	A01	Gohir.A01G132600	4031
A01	Gohir.A01G132500	A01	Gohir.A01G132500	4042
A01	Gohir.A01G132300	A01	Gohir.A01G132300	4052
A01	Gohir.A01G132000	A01	Gohir.A01G132000	4072
A01	Gohir.A01G132111	A01	Gohir.A01G132111	4082
A01	Gohir.A01G131800	A01	Gohir.A01G131800	4102
A01	Gohir.A01G131700	A01	Gohir.A01G131700	4114
A01	Gohir.A01G131500	A01	Gohir.A01G131500	4123
A01	Gohir.A01G131400	A01	Gohir.A01G131400	4134
A01	Gohir.A01G131200	A01	Gohir.A01G131200	4145
A01	Gohir.A01G131433	A01	Gohir.A01G131311	4156
A01	Gohir.A01G131000	A01	Gohir.A01G131000	4167
A01	Gohir.A01G131111	A01	Gohir.A01G131111	4177
A01	Gohir.A01G130900	A01	Gohir.A01G130900	4198
A01	Gohir.A01G130800	A01	Gohir.A01G130800	4208
A01	Gohir.A01G130700	A01	Gohir.A01G130700	4220
A01	Gohir.A01G130811	A01	Gohir.A01G130811	4230
A01	Gohir.A01G130922	A01	Gohir.A01G130922	4240
A01	Gohir.A01G130500	A01	Gohir.A01G130500	4250
A01	Gohir.A01G130300	A01	Gohir.A01G130300	4270
A01	Gohir.A01G130411	A01	Gohir.A01G130411	4280
A01	Gohir.A01G129800	A01	Gohir.A01G129800	4291
A01	Gohir.A01G129911	A01	Gohir.A01G129911	4302
A01	Gohir.A01G129700	A01	Gohir.A01G129700	4313
A01	Gohir.A01G129300	A01	Gohir.A01G129300	4325
A01	Gohir.A01G129200	A01	Gohir.A01G129200	4335
A01	Gohir.A01G129100	A01	Gohir.A01G129100	4345
A01	Gohir.A01G129000	A01	Gohir.A01G129000	4354
A01	Gohir.A01G128900	A01	Gohir.A01G128900	4365
A01	Gohir.A01G128800	A01	Gohir.A01G128800	4375
A01	Gohir.A01G129500	A01	Gohir.A01G129500	4386
A01	Gohir.A01G129400	A01	Gohir.A01G129400	4396
A01	Gohir.A01G133000	A01	Gohir.A01G133000	4407
A01	Gohir.A01G133100	A01	Gohir.A01G133100	4416
A01	Gohir.A01G133200	A01	Gohir.A01G133200	4427
A01	Gohir.A01G133300	A01	Gohir.A01G133300	4436
A01	Gohir.A01G133400	A01	Gohir.A01G133400	4447
A01	Gohir.A01G133500	A01	Gohir.A01G133500	4458
A01	Gohir.A01G133600	A01	Gohir.A01G133600	4467
A01	Gohir.A01G133800	A01	Gohir.A01G133800	4488
A01	Gohir.A01G133900	A01	Gohir.A01G133900	4499
A01	Gohir.A01G134000	A01	Gohir.A01G134000	4510
A01	Gohir.A01G134033	A01	Gohir.A01G134033	4521
A01	Gohir.A01G134066	A01	Gohir.A01G134066	4533
A01	Gohir.A01G134100	A01	Gohir.A01G134100	4544
A01	Gohir.A01G134150	A01	Gohir.A01G134150	4565
A01	Gohir.A01G134200	A01	Gohir.A01G134200	4576
A01	Gohir.A01G134300	A01	Gohir.A01G134300	4585
A01	Gohir.A01G134350	A01	Gohir.A01G134350	4596
A01	Gohir.A01G134600	A01	Gohir.A01G134600	4616
A01	Gohir.A01G134700	A01	Gohir.A01G134700	4626
A01	Gohir.A01G134800	A01	Gohir.A01G134800	4638
A01	Gohir.A01G134900	A01	Gohir.A01G134900	4649
A01	Gohir.A01G135000	A01	Gohir.A01G135000	4660
A01	Gohir.A01G135100	A01	Gohir.A01G135100	4671
A01	Gohir.A01G135200	A01	Gohir.A01G135200	4682
A01	Gohir.A01G135300	A01	Gohir.A01G135300	4691
A01	Gohir.A01G135400	A01	Gohir.A01G135400	4702
A01	Gohir.A01G135500	A01	Gohir.A01G135500	4712
A01	Gohir.A01G135600	A01	Gohir.A01G135600	4723
A01	Gohir.A01G135700	A01	Gohir.A01G135700	4733
A01	Gohir.A01G135800	A01	Gohir.A01G135800	4744
A01	Gohir.A01G135900	A01	Gohir.A01G135900	4755
A01	Gohir.A01G136001	A01	Gohir.A01G136001	4765
A01	Gohir.A01G136100	A01	Gohir.A01G136100	4775
A01	Gohir.A01G136150	A01	Gohir.A01G136150	4786
A01	Gohir.A01G136200	A01	Gohir.A01G136200	4795
A01	Gohir.A01G136300	A01	Gohir.A01G136300	4806
A01	Gohir.A01G136400	A01	Gohir.A01G136400	4816
A01	Gohir.A01G136500	A01	Gohir.A01G136500	4827
A01	Gohir.A01G136601	A01	Gohir.A01G136601	4837
A01	Gohir.A01G136700	A01	Gohir.A01G136700	4848
A01	Gohir.A01G136800	A01	Gohir.A01G136800	4858
A01	Gohir.A01G136850	A01	Gohir.A01G136850	4867
A01	Gohir.A01G136900	A01	Gohir.A01G136900	4877
A01	Gohir.A01G137000	A01	Gohir.A01G137000	4888
A01	Gohir.A01G137100	A01	Gohir.A01G137100	4896
A01	Gohir.A01G137200	A01	Gohir.A01G137200	4907
A01	Gohir.A01G137300	A01	Gohir.A01G137300	4918
A01	Gohir.A01G137400	A01	Gohir.A01G137400	4928
A01	Gohir.A01G137450	A01	Gohir.A01G137450	4938
A01	Gohir.A01G137500	A01	Gohir.A01G137500	4950
A01	Gohir.A01G137513	A01	Gohir.A01G137513	4960
A01	Gohir.A01G137526	A01	Gohir.A01G137526	4971
A01	Gohir.A01G137539	A01	Gohir.A01G137539	4980
A01	Gohir.A01G137565	A01	Gohir.A01G137565	4991
A01	Gohir.A01G137578	A01	Gohir.A01G137578	5002
A01	Gohir.A01G137591	A01	Gohir.A01G137591	5013
A01	Gohir.A01G137604	A01	Gohir.A01G137604	5024
A01	Gohir.A01G137617	A01	Gohir.A01G137617	5035
A01	Gohir.A01G137630	A01	Gohir.A01G137630	5046
A01	Gohir.A01G137643	A01	Gohir.A01G137643	5058
A01	Gohir.A01G137656	A01	Gohir.A01G137656	5068
A01	Gohir.A01G137669	A01	Gohir.A01G137669	5077
A01	Gohir.A01G137682	A01	Gohir.A01G137682	5087
A01	Gohir.A01G137695	A01	Gohir.A01G137695	5098
A01	Gohir.A01G137708	A01	Gohir.A01G137708	5109
A01	Gohir.A01G137721	A01	Gohir.A01G137721	5119
A01	Gohir.A01G137734	A01	Gohir.A01G137734	5129
A01	Gohir.A01G137747	A01	Gohir.A01G137747	5139
A01	Gohir.A01G137760	A01	Gohir.A01G137760	5150
A01	Gohir.A01G137773	A01	Gohir.A01G137773	5162
A01	Gohir.A01G137900	A01	Gohir.A01G137900	5181
A01	Gohir.A01G138000	A01	Gohir.A01G138000	5192
A01	Gohir.A01G138100	A01	Gohir.A01G138100	5201
A01	Gohir.A01G138200	A01	Gohir.A01G138200	5212
A01	Gohir.A01G138300	A01	Gohir.A01G138300	5222
A01	Gohir.A01G138400	A01	Gohir.A01G138400	5232
A01	Gohir.A01G138500	A01	Gohir.A01G138500	5243
A01	Gohir.A01G138600	A01	Gohir.A01G138600	5253
A01	Gohir.A01G138700	A01	Gohir.A01G138700	5266
A01	Gohir.A01G138800	A01	Gohir.A01G138800	5277
A01	Gohir.A01G138901	A01	Gohir.A01G138901	5288
A01	Gohir.A01G139000	A01	Gohir.A01G139000	5299
A01	Gohir.A01G139200	A01	Gohir.A01G139200	5319
A01	Gohir.A01G139250	A01	Gohir.A01G139250	5330
A01	Gohir.A01G139300	A01	Gohir.A01G139300	5340
A01	Gohir.A01G140200	A01	Gohir.A01G140200	5350
A01	Gohir.A01G140271	A01	Gohir.A01G140271	5360
A01	Gohir.A01G140100	A01	Gohir.A01G140100	5372
A01	Gohir.A01G139900	A01	Gohir.A01G139900	5383
A01	Gohir.A01G139800	A01	Gohir.A01G139800	5394
A01	Gohir.A01G139700	A01	Gohir.A01G139700	5404
A01	Gohir.A01G139600	A01	Gohir.A01G139600	5414
A01	Gohir.A01G139671	A01	Gohir.A01G139671	5424
A01	Gohir.A01G139500	A01	Gohir.A01G139500	5435
A01	Gohir.A01G139400	A01	Gohir.A01G139400	5446
A01	Gohir.A01G139471	A01	Gohir.A01G139471	5455
A01	Gohir.A01G139542	A01	Gohir.A01G139542	5466
A01	Gohir.A01G139613	A01	Gohir.A01G139613	5478
A01	Gohir.A01G139684	A01	Gohir.A01G139684	5488
A01	Gohir.A01G139755	A01	Gohir.A01G139755	5498
A01	Gohir.A01G139826	A01	Gohir.A01G139826	5508
A01	Gohir.A01G139897	A01	Gohir.A01G139897	5519
A01	Gohir.A01G139968	A01	Gohir.A01G139968	5530
A01	Gohir.A01G140039	A01	Gohir.A01G140039	5541
A01	Gohir.A01G140110	A01	Gohir.A01G140110	5552
A01	Gohir.A01G140181	A01	Gohir.A01G140181	5563
A01	Gohir.A01G140252	A01	Gohir.A01G140252	5584
A01	Gohir.A01G140323	A01	Gohir.A01G140323	5595
A01	Gohir.A01G140394	A01	Gohir.A01G140394	5605
A01	Gohir.A01G140465	A01	Gohir.A01G140465	5616
A01	Gohir.A01G140607	A01	Gohir.A01G140607	5635
A01	Gohir.A01G140678	A01	Gohir.A01G140678	5645
A01	Gohir.A01G141700	A01	Gohir.A01G141700	5665
A01	Gohir.A01G141763	A01	Gohir.A01G141763	5675
A01	Gohir.A01G141600	A01	Gohir.A01G141600	5687
A01	Gohir.A01G141500	A01	Gohir.A01G141500	5695
A01	Gohir.A01G141400	A01	Gohir.A01G141400	5703
A01	Gohir.A01G141463	A01	Gohir.A01G141463	5713
A01	Gohir.A01G141300	A01	Gohir.A01G141300	5724
A01	Gohir.A01G141200	A01	Gohir.A01G141200	5734
A01	Gohir.A01G141263	A01	Gohir.A01G141263	5744
A01	Gohir.A01G141326	A01	Gohir.A01G141326	5755
A01	Gohir.A01G141389	A01	Gohir.A01G141389	5764
A01	Gohir.A01G141452	A01	Gohir.A01G141452	5774
A01	Gohir.A01G141100	A01	Gohir.A01G141100	5785
A01	Gohir.A01G141000	A01	Gohir.A01G141000	5796
A01	Gohir.A01G140900	A01	Gohir.A01G140900	5806
A01	Gohir.A01G140963	A01	Gohir.A01G140963	5817
A01	Gohir.A01G140800	A01	Gohir.A01G140800	5828
A01	Gohir.A01G140863	A01	Gohir.A01G140863	5839
A01	Gohir.A01G140700	A01	Gohir.A01G140700	5850
A01	Gohir.A01G140500	A01	Gohir.A01G140500	5870
A01	Gohir.A01G140400	A01	Gohir.A01G140400	5881
A01	Gohir.A01G140300	A01	Gohir.A01G140300	5893
A01	Gohir.A01G140363	A01	Gohir.A01G140363	5903
A01	Gohir.A01G140426	A01	Gohir.A01G140426	5914
A01	Gohir.A01G142400	A01	Gohir.A01G142400	5934
A01	Gohir.A01G142300	A01	Gohir.A01G142300	5955
A01	Gohir.A01G142200	A01	Gohir.A01G142200	5966
A01	Gohir.A01G142100	A01	Gohir.A01G142100	5977
A01	Gohir.A01G142000	A01	Gohir.A01G142000	5987
A01	Gohir.A01G142101	A01	Gohir.A01G142101	5998
A01	Gohir.A01G142201	A01	Gohir.A01G142201	6009
A01	Gohir.A01G142301	A01	Gohir.A01G142301	6018
A01	Gohir.A01G142367	A01	Gohir.A01G142401	6028
A01	Gohir.A01G142600	A01	Gohir.A01G142600	6039
A01	Gohir.A01G142700	A01	Gohir.A01G142700	6060
A01	Gohir.A01G142800	A01	Gohir.A01G142800	6071
A01	Gohir.A01G142850	A01	Gohir.A01G142850	6082
A01	Gohir.A01G142900	A01	Gohir.A01G142900	6093
A01	Gohir.A01G143000	A01	Gohir.A01G143000	6104
A01	Gohir.A01G143100	A01	Gohir.A01G143100	6114
A01	Gohir.A01G145200	A01	Gohir.A01G145200	6124
A01	Gohir.A01G145638	A01	Gohir.A01G145638	6134
A01	Gohir.A01G145100	A01	Gohir.A01G145100	6145
A01	Gohir.A01G145000	A01	Gohir.A01G145000	6156
A01	Gohir.A01G145438	A01	Gohir.A01G145438	6166
A01	Gohir.A01G144800	A01	Gohir.A01G144800	6177
A01	Gohir.A01G144700	A01	Gohir.A01G144700	6188
A01	Gohir.A01G145138	A01	Gohir.A01G145138	6199
A01	Gohir.A01G144600	A01	Gohir.A01G144600	6211
A01	Gohir.A01G144500	A01	Gohir.A01G144500	6222
A01	Gohir.A01G144400	A01	Gohir.A01G144400	6233
A01	Gohir.A01G144300	A01	Gohir.A01G144300	6244
A01	Gohir.A01G144738	A01	Gohir.A01G144738	6255
A01	Gohir.A01G145176	A01	Gohir.A01G145176	6263
A01	Gohir.A01G145614	A01	Gohir.A01G145614	6274
A01	Gohir.A01G144100	A01	Gohir.A01G144100	6285
A01	Gohir.A01G144000	A01	Gohir.A01G144000	6296
A01	Gohir.A01G143900	A01	Gohir.A01G143900	6307
A01	Gohir.A01G143700	A01	Gohir.A01G143700	6320
A01	Gohir.A01G143500	A01	Gohir.A01G143500	6330
A01	Gohir.A01G143600	A01	Gohir.A01G143600	6341
A01	Gohir.A01G143400	A01	Gohir.A01G143400	6349
A01	Gohir.A01G143838	A01	Gohir.A01G143838	6360
A01	Gohir.A01G144276	A01	Gohir.A01G144276	6370
A01	Gohir.A01G144714	A01	Gohir.A01G144714	6380
A01	Gohir.A01G145152	A01	Gohir.A01G145152	6390
A01	Gohir.A01G146028	A01	Gohir.A01G146028	6401
A01	Gohir.A01G150900	A01	Gohir.A01G150900	6411
A01	Gohir.A01G151200	A01	Gohir.A01G151200	6423
A01	Gohir.A01G151300	A01	Gohir.A01G151300	6433
A01	Gohir.A01G151400	A01	Gohir.A01G151400	6444
A01	Gohir.A01G151418	A01	Gohir.A01G151418	6455
A01	Gohir.A01G151436	A01	Gohir.A01G151436	6465
A01	Gohir.A01G151454	A01	Gohir.A01G151454	6476
A01	Gohir.A01G151472	A01	Gohir.A01G151472	6487
A01	Gohir.A01G151490	A01	Gohir.A01G151490	6498
A01	Gohir.A01G150100	A01	Gohir.A01G150100	6519
A01	Gohir.A01G150118	A01	Gohir.A01G150118	6531
A01	Gohir.A01G150000	A01	Gohir.A01G150000	6542
A01	Gohir.A01G150018	A01	Gohir.A01G150018	6552
A01	Gohir.A01G145600	A01	Gohir.A01G145600	6573
A01	Gohir.A01G145500	A01	Gohir.A01G145500	6584
A01	Gohir.A01G145536	A01	Gohir.A01G145536	6605
A01	Gohir.A01G145400	A01	Gohir.A01G145400	6616
A01	Gohir.A01G145300	A01	Gohir.A01G145300	6626
A01	Gohir.A01G145318	A01	Gohir.A01G145318	6638
A01	Gohir.A01G149800	A01	Gohir.A01G149800	6649
A01	Gohir.A01G149818	A01	Gohir.A01G149818	6660
A01	Gohir.A01G149718	A01	Gohir.A01G149718	6678
A01	Gohir.A01G149736	A01	Gohir.A01G149736	6688
A01	Gohir.A01G149600	A01	Gohir.A01G149600	6699
A01	Gohir.A01G149618	A01	Gohir.A01G149618	6710
A01	Gohir.A01G149500	A01	Gohir.A01G149500	6721
A01	Gohir.A01G149400	A01	Gohir.A01G149400	6732
A01	Gohir.A01G149300	A01	Gohir.A01G149300	6743
A01	Gohir.A01G149318	A01	Gohir.A01G149318	6754
A01	Gohir.A01G149200	A01	Gohir.A01G149200	6765
A01	Gohir.A01G149218	A01	Gohir.A01G149218	6775
A01	Gohir.A01G149236	A01	Gohir.A01G149236	6786
A01	Gohir.A01G148900	A01	Gohir.A01G148900	6796
A01	Gohir.A01G148918	A01	Gohir.A01G148918	6807
A01	Gohir.A01G148700	A01	Gohir.A01G148700	6818
A01	Gohir.A01G148500	A01	Gohir.A01G148500	6838
A01	Gohir.A01G148518	A01	Gohir.A01G148518	6848
A01	Gohir.A01G147900	A01	Gohir.A01G147900	6859
A01	Gohir.A01G147918	A01	Gohir.A01G147918	6870
A01	Gohir.A01G147800	A01	Gohir.A01G147800	6880
A01	Gohir.A01G147600	A01	Gohir.A01G147600	6889
A01	Gohir.A01G147618	A01	Gohir.A01G147618	6898
A01	Gohir.A01G147400	A01	Gohir.A01G147400	6909
A01	Gohir.A01G147200	A01	Gohir.A01G147200	6929
A01	Gohir.A01G147100	A01	Gohir.A01G147100	6940
A01	Gohir.A01G147000	A01	Gohir.A01G147000	6952
A01	Gohir.A01G146800	A01	Gohir.A01G146800	6961
A01	Gohir.A01G146700	A01	Gohir.A01G146700	6972
A01	Gohir.A01G146600	A01	Gohir.A01G146600	6983
A01	Gohir.A01G146400	A01	Gohir.A01G146400	6994
A01	Gohir.A01G146418	A01	Gohir.A01G146418	7005
A01	Gohir.A01G146436	A01	Gohir.A01G146436	7015
A01	Gohir.A01G146454	A01	Gohir.A01G146454	7026
A01	Gohir.A01G146472	A01	Gohir.A01G146472	7036
A01	Gohir.A01G146300	A01	Gohir.A01G146300	7047
A01	Gohir.A01G146200	A01	Gohir.A01G146200	7056
A01	Gohir.A01G146100	A01	Gohir.A01G146100	7067
A01	Gohir.A01G145900	A01	Gohir.A01G145900	7076
A01	Gohir.A01G145800	A01	Gohir.A01G145800	7087
A01	Gohir.A01G145818	A01	Gohir.A01G145818	7098
A01	Gohir.A01G145836	A01	Gohir.A01G145836	7109
A01	Gohir.A01G145854	A01	Gohir.A01G145854	7120
A01	Gohir.A01G150700	A01	Gohir.A01G150700	7151
A01	Gohir.A01G150718	A01	Gohir.A01G150718	7162
A01	Gohir.A01G150600	A01	Gohir.A01G150600	7173
A01	Gohir.A01G150500	A01	Gohir.A01G150500	7184
A01	Gohir.A01G150400	A01	Gohir.A01G150400	7195
A01	Gohir.A01G150300	A01	Gohir.A01G150300	7206
A01	Gohir.A01G150200	A01	Gohir.A01G150200	7215
A01	Gohir.A01G150218	A01	Gohir.A01G150218	7226
A01	Gohir.A01G152000	A01	Gohir.A01G152000	7236
A01	Gohir.A01G152400	A01	Gohir.A01G152400	7257
A01	Gohir.A01G152600	A01	Gohir.A01G152600	7268
A01	Gohir.A01G152700	A01	Gohir.A01G152700	7279
A01	Gohir.A01G152800	A01	Gohir.A01G152800	7288
A01	Gohir.A01G152900	A01	Gohir.A01G152900	7299
A01	Gohir.A01G153000	A01	Gohir.A01G153000	7310
A01	Gohir.A01G153100	A01	Gohir.A01G153100	7321
A01	Gohir.A01G153200	A01	Gohir.A01G153200	7332
A01	Gohir.A01G153300	A01	Gohir.A01G153300	7343
A01	Gohir.A01G153400	A01	Gohir.A01G153400	7354
A01	Gohir.A01G153450	A01	Gohir.A01G153450	7363
A01	Gohir.A01G153500	A01	Gohir.A01G153500	7375
A01	Gohir.A01G153600	A01	Gohir.A01G153600	7386
A01	Gohir.A01G153700	A01	Gohir.A01G153700	7396
A01	Gohir.A01G153800	A01	Gohir.A01G153800	7406
A01	Gohir.A01G153900	A01	Gohir.A01G153900	7417
A01	Gohir.A01G154000	A01	Gohir.A01G154000	7428
A01	Gohir.A01G154100	A01	Gohir.A01G154100	7439
A01	Gohir.A01G154140	A01	Gohir.A01G154140	7449
A01	Gohir.A01G154180	A01	Gohir.A01G154180	7460
A01	Gohir.A01G154260	A01	Gohir.A01G154260	7482
A01	Gohir.A01G154300	A01	Gohir.A01G154300	7493
A01	Gohir.A01G154400	A01	Gohir.A01G154400	7503
A01	Gohir.A01G154450	A01	Gohir.A01G154450	7513
A01	Gohir.A01G154500	A01	Gohir.A01G154500	7522
A01	Gohir.A01G154550	A01	Gohir.A01G154550	7531
A01	Gohir.A01G154600	A01	Gohir.A01G154600	7542
A01	Gohir.A01G154700	A01	Gohir.A01G154700	7551
A01	Gohir.A01G154800	A01	Gohir.A01G154800	7562
A01	Gohir.A01G154900	A01	Gohir.A01G154900	7572
A01	Gohir.A01G155000	A01	Gohir.A01G155000	7582
A01	Gohir.A01G155100	A01	Gohir.A01G155100	7593
A01	Gohir.A01G155200	A01	Gohir.A01G155200	7603
A01	Gohir.A01G155400	A01	Gohir.A01G155400	7611
A01	Gohir.A01G155500	A01	Gohir.A01G155500	7621
A01	Gohir.A01G155600	A01	Gohir.A01G155600	7632
A01	Gohir.A01G155701	A01	Gohir.A01G155701	7652
A01	Gohir.A01G155800	A01	Gohir.A01G155800	7662
A01	Gohir.A01G156200	A01	Gohir.A01G156200	7672
A01	Gohir.A01G156300	A01	Gohir.A01G156300	7694
A01	Gohir.A01G156400	A01	Gohir.A01G156400	7705
A01	Gohir.A01G156500	A01	Gohir.A01G156500	7716
A01	Gohir.A01G156550	A01	Gohir.A01G156550	7725
A01	Gohir.A01G156601	A01	Gohir.A01G156601	7734
A01	Gohir.A01G156651	A01	Gohir.A01G156651	7745
A01	Gohir.A01G156701	A01	Gohir.A01G156701	7755
A01	Gohir.A01G156751	A01	Gohir.A01G156751	7766
A01	Gohir.A01G156801	A01	Gohir.A01G156801	7777
A01	Gohir.A01G156826	A01	Gohir.A01G156851	7789
A01	Gohir.A01G156900	A01	Gohir.A01G156900	7809
A01	Gohir.A01G157000	A01	Gohir.A01G157000	7819
A01	Gohir.A01G157200	A01	Gohir.A01G157200	7829
A01	Gohir.A01G157300	A01	Gohir.A01G157300	7840
A01	Gohir.A01G157400	A01	Gohir.A01G157400	7851
A01	Gohir.A01G157500	A01	Gohir.A01G157500	7862
A01	Gohir.A01G157600	A01	Gohir.A01G157600	7872
A01	Gohir.A01G157750	A01	Gohir.A01G157750	7883
A01	Gohir.A01G157900	A01	Gohir.A01G157900	7904
A01	Gohir.A01G158000	A01	Gohir.A01G158000	7915
A01	Gohir.A01G158400	A01	Gohir.A01G158400	7925
A01	Gohir.A01G158500	A01	Gohir.A01G158500	7935
A01	Gohir.A01G158600	A01	Gohir.A01G158600	7946
A01	Gohir.A01G158700	A01	Gohir.A01G158700	7957
A01	Gohir.A01G160850	A01	Gohir.A01G160850	7967
A01	Gohir.A01G163000	A01	Gohir.A01G163000	7978
A01	Gohir.A01G158800	A01	Gohir.A01G158800	7989
A01	Gohir.A01G158900	A01	Gohir.A01G158900	8001
A01	Gohir.A01G159000	A01	Gohir.A01G159000	8010
A01	Gohir.A01G159100	A01	Gohir.A01G159100	8020
A01	Gohir.A01G159200	A01	Gohir.A01G159200	8031
A01	Gohir.A01G159300	A01	Gohir.A01G159300	8041
A01	Gohir.A01G159350	A01	Gohir.A01G159350	8052
A01	Gohir.A01G159401	A01	Gohir.A01G159401	8062
A01	Gohir.A01G159451	A01	Gohir.A01G159451	8072
A01	Gohir.A01G159600	A01	Gohir.A01G159600	8092
A01	Gohir.A01G159700	A01	Gohir.A01G159700	8101
A01	Gohir.A01G159800	A01	Gohir.A01G159800	8110
A01	Gohir.A01G159900	A01	Gohir.A01G159950	8121
A01	Gohir.A01G160000	A01	Gohir.A01G160000	8132
A01	Gohir.A01G160100	A01	Gohir.A01G160100	8142
A01	Gohir.A01G160200	A01	Gohir.A01G160200	8153
A01	Gohir.A01G160300	A01	Gohir.A01G160300	8164
A01	Gohir.A01G160400	A01	Gohir.A01G160400	8175
A01	Gohir.A01G160500	A01	Gohir.A01G160500	8186
A01	Gohir.A01G160600	A01	Gohir.A01G160600	8197
A01	Gohir.A01G160800	A01	Gohir.A01G160800	8209
A01	Gohir.A01G161180	A01	Gohir.A01G161180	8220
A01	Gohir.A01G161000	A01	Gohir.A01G161000	8231
A01	Gohir.A01G161100	A01	Gohir.A01G161100	8242
A01	Gohir.A01G161200	A01	Gohir.A01G161200	8253
A01	Gohir.A01G161300	A01	Gohir.A01G161300	8264
A01	Gohir.A01G161400	A01	Gohir.A01G161400	8274
A01	Gohir.A01G161680	A01	Gohir.A01G161680	8284
A01	Gohir.A01G161500	A01	Gohir.A01G161500	8294
A01	Gohir.A01G161600	A01	Gohir.A01G161600	8305
A01	Gohir.A01G161700	A01	Gohir.A01G161700	8316
A01	Gohir.A01G161800	A01	Gohir.A01G161800	8326
A01	Gohir.A01G162080	A01	Gohir.A01G162080	8337
A01	Gohir.A01G161900	A01	Gohir.A01G161900	8348
A01	Gohir.A01G162000	A01	Gohir.A01G162000	8359
A01	Gohir.A01G162200	A01	Gohir.A01G162200	8370
A01	Gohir.A01G162300	A01	Gohir.A01G162300	8381
A01	Gohir.A01G162400	A01	Gohir.A01G162400	8392
A01	Gohir.A01G162500	A01	Gohir.A01G162500	8403
A01	Gohir.A01G162600	A01	Gohir.A01G162600	8412
A01	Gohir.A01G162700	A01	Gohir.A01G162700	8424
A01	Gohir.A01G158200	A01	Gohir.A01G158200	8435
A01	Gohir.A01G158300	A01	Gohir.A01G158300	8446
A01	Gohir.A01G162800	A01	Gohir.A01G162800	8457
A01	Gohir.A01G163100	A01	Gohir.A01G163100	8467
A01	Gohir.A01G163400	A01	Gohir.A01G163400	8502
A01	Gohir.A01G163500	A01	Gohir.A01G163500	8510
A01	Gohir.A01G163600	A01	Gohir.A01G163600	8519
A01	Gohir.A01G163700	A01	Gohir.A01G163700	8530
A01	Gohir.A01G163850	A01	Gohir.A01G163850	8550
A01	Gohir.A01G164000	A01	Gohir.A01G164000	8579
A01	Gohir.A01G164100	A01	Gohir.A01G164100	8590
A01	Gohir.A01G164200	A01	Gohir.A01G164200	8601
A01	Gohir.A01G164300	A01	Gohir.A01G164300	8612
A01	Gohir.A01G164350	A01	Gohir.A01G164350	8622
A01	Gohir.A01G164400	A01	Gohir.A01G164400	8633
A01	Gohir.A01G164480	A01	Gohir.A01G164480	8644
A01	Gohir.A01G164560	A01	Gohir.A01G164560	8654
A01	Gohir.A01G164640	A01	Gohir.A01G164640	8665
A01	Gohir.A01G164720	A01	Gohir.A01G164720	8676
A01	Gohir.A01G164800	A01	Gohir.A01G164800	8687
A01	Gohir.A01G164900	A01	Gohir.A01G164900	8698
A01	Gohir.A01G165000	A01	Gohir.A01G165000	8708
A01	Gohir.A01G165100	A01	Gohir.A01G165100	8719
A01	Gohir.A01G165200	A01	Gohir.A01G165200	8730
A01	Gohir.A01G165300	A01	Gohir.A01G165300	8741
A01	Gohir.A01G165350	A01	Gohir.A01G165350	8752
A01	Gohir.A01G165400	A01	Gohir.A01G165400	8761
A01	Gohir.A01G155900	A01	Gohir.A01G155900	8772
A01	Gohir.A01G156000	A01	Gohir.A01G156000	8783
A01	Gohir.A01G165500	A01	Gohir.A01G165500	8794
A01	Gohir.A01G165700	A01	Gohir.A01G165700	8805
A01	Gohir.A01G165800	A01	Gohir.A01G165800	8813
A01	Gohir.A01G165833	A01	Gohir.A01G165833	8823
A01	Gohir.A01G165866	A01	Gohir.A01G165866	8833
A01	Gohir.A01G165900	A01	Gohir.A01G165900	8843
A01	Gohir.A01G166000	A01	Gohir.A01G166000	8854
A01	Gohir.A01G166100	A01	Gohir.A01G166100	8863
A01	Gohir.A01G166200	A01	Gohir.A01G166200	8874
A01	Gohir.A01G166300	A01	Gohir.A01G166300	8885
A01	Gohir.A01G166400	A01	Gohir.A01G166400	8896
A01	Gohir.A01G166500	A01	Gohir.A01G166500	8906
A01	Gohir.A01G166700	A01	Gohir.A01G166700	8915
A01	Gohir.A01G166900	A01	Gohir.A01G166900	8936
A01	Gohir.A01G166966	A01	Gohir.A01G166966	8947
A01	Gohir.A01G167032	A01	Gohir.A01G167032	8958
A01	Gohir.A01G167100	A01	Gohir.A01G167100	8969
A01	Gohir.A01G167300	A01	Gohir.A01G167300	8976
A01	Gohir.A01G167400	A01	Gohir.A01G167400	8985
A01	Gohir.A01G167500	A01	Gohir.A01G167500	8996
A01	Gohir.A01G167600	A01	Gohir.A01G167600	9005
A01	Gohir.A01G167900	A01	Gohir.A01G167900	9021
A01	Gohir.A01G168000	A01	Gohir.A01G168000	9033
A01	Gohir.A01G168100	A01	Gohir.A01G168100	9044
A01	Gohir.A01G168200	A01	Gohir.A01G168200	9053
A01	Gohir.A01G168300	A01	Gohir.A01G168300	9062
A01	Gohir.A01G168400	A01	Gohir.A01G168400	9072
A01	Gohir.A01G168500	A01	Gohir.A01G168500	9080
A01	Gohir.A01G168600	A01	Gohir.A01G168600	9091
A01	Gohir.A01G168800	A01	Gohir.A01G168800	9111
A01	Gohir.A01G168900	A01	Gohir.A01G168900	9120
A01	Gohir.A01G169000	A01	Gohir.A01G169000	9132
A01	Gohir.A01G169100	A01	Gohir.A01G169100	9142
A01	Gohir.A01G169200	A01	Gohir.A01G169200	9152
A01	Gohir.A01G169300	A01	Gohir.A01G169300	9163
A01	Gohir.A01G169400	A01	Gohir.A01G169400	9174
A01	Gohir.A01G169500	A01	Gohir.A01G169500	9185
A01	Gohir.A01G169600	A01	Gohir.A01G169600	9196
A01	Gohir.A01G169700	A01	Gohir.A01G169700	9207
A01	Gohir.A01G169800	A01	Gohir.A01G169800	9218
A01	Gohir.A01G169900	A01	Gohir.A01G169900	9229
A01	Gohir.A01G170000	A01	Gohir.A01G170000	9241
A01	Gohir.A01G170100	A01	Gohir.A01G170100	9252
A01	Gohir.A01G170200	A01	Gohir.A01G170200	9263
A01	Gohir.A01G170301	A01	Gohir.A01G170301	9273
A01	Gohir.A01G170400	A01	Gohir.A01G170400	9284
A01	Gohir.A01G170500	A01	Gohir.A01G170500	9295
A01	Gohir.A01G170600	A01	Gohir.A01G170600	9306
A01	Gohir.A01G170700	A01	Gohir.A01G170700	9317
A01	Gohir.A01G170800	A01	Gohir.A01G170800	9327
A01	Gohir.A01G170900	A01	Gohir.A01G170900	9338
A01	Gohir.A01G171000	A01	Gohir.A01G171000	9346
A01	Gohir.A01G171100	A01	Gohir.A01G171100	9356
A01	Gohir.A01G171200	A01	Gohir.A01G171200	9365
A01	Gohir.A01G171300	A01	Gohir.A01G171300	9376
A01	Gohir.A01G171400	A01	Gohir.A01G171400	9386
A01	Gohir.A01G171500	A01	Gohir.A01G171500	9397
A01	Gohir.A01G171600	A01	Gohir.A01G171600	9406
A01	Gohir.A01G171700	A01	Gohir.A01G171700	9417
A01	Gohir.A01G171750	A01	Gohir.A01G171750	9426
A01	Gohir.A01G171800	A01	Gohir.A01G171800	9437
A01	Gohir.A01G171900	A01	Gohir.A01G171900	9450
A01	Gohir.A01G172000	A01	Gohir.A01G172000	9461
A01	Gohir.A01G172100	A01	Gohir.A01G172100	9472
A01	Gohir.A01G172200	A01	Gohir.A01G172200	9482
A01	Gohir.A01G172300	A01	Gohir.A01G172300	9493
A01	Gohir.A01G172400	A01	Gohir.A01G172400	9503
A01	Gohir.A01G172450	A01	Gohir.A01G172450	9513
A01	Gohir.A01G172500	A01	Gohir.A01G172500	9523
A01	Gohir.A01G172600	A01	Gohir.A01G172600	9534
A01	Gohir.A01G172700	A01	Gohir.A01G172700	9544
A01	Gohir.A01G172750	A01	Gohir.A01G172750	9556
A01	Gohir.A01G172800	A01	Gohir.A01G172800	9565
A01	Gohir.A01G172900	A01	Gohir.A01G172900	9574
A01	Gohir.A01G172950	A01	Gohir.A01G172950	9585
A01	Gohir.A01G173000	A01	Gohir.A01G173000	9596
A01	Gohir.A01G173100	A01	Gohir.A01G173100	9607
A01	Gohir.A01G173166	A01	Gohir.A01G173166	9617
A01	Gohir.A01G173232	A01	Gohir.A01G173232	9626
A01	Gohir.A01G173300	A01	Gohir.A01G173300	9636
A01	Gohir.A01G173400	A01	Gohir.A01G173400	9646
A01	Gohir.A01G173500	A01	Gohir.A01G173500	9657
A01	Gohir.A01G173700	A01	Gohir.A01G173700	9668
A01	Gohir.A01G173800	A01	Gohir.A01G173800	9679
A01	Gohir.A01G173900	A01	Gohir.A01G173900	9689
A01	Gohir.A01G174200	A01	Gohir.A01G174200	9720
A01	Gohir.A01G174300	A01	Gohir.A01G174300	9730
A01	Gohir.A01G174400	A01	Gohir.A01G174400	9741
A01	Gohir.A01G174500	A01	Gohir.A01G174500	9751
A01	Gohir.A01G174600	A01	Gohir.A01G174600	9763
A01	Gohir.A01G174700	A01	Gohir.A01G174700	9774
A01	Gohir.A01G174800	A01	Gohir.A01G174800	9783
A01	Gohir.A01G174900	A01	Gohir.A01G174900	9794
A01	Gohir.A01G175000	A01	Gohir.A01G175000	9814
A01	Gohir.A01G175100	A01	Gohir.A01G175100	9825
A01	Gohir.A01G175200	A01	Gohir.A01G175200	9835
A01	Gohir.A01G175400	A01	Gohir.A01G175400	9852
A01	Gohir.A01G175500	A01	Gohir.A01G175500	9864
A01	Gohir.A01G175600	A01	Gohir.A01G175600	9875
A01	Gohir.A01G175700	A01	Gohir.A01G175700	9886
A01	Gohir.A01G175800	A01	Gohir.A01G175800	9897
A01	Gohir.A01G176000	A01	Gohir.A01G176000	9918
A01	Gohir.A01G176100	A01	Gohir.A01G176100	9929
A01	Gohir.A01G176200	A01	Gohir.A01G176200	9937
A01	Gohir.A01G176300	A01	Gohir.A01G176300	9947
A01	Gohir.A01G176400	A01	Gohir.A01G176400	9957
A01	Gohir.A01G176500	A01	Gohir.A01G176500	9969
A01	Gohir.A01G176550	A01	Gohir.A01G176550	9979
A01	Gohir.A01G176601	A01	Gohir.A01G176601	9990
A01	Gohir.A01G176651	A01	Gohir.A01G176651	10000
A01	Gohir.A01G176700	A01	Gohir.A01G176700	10010
A01	Gohir.A01G176800	A01	Gohir.A01G176800	10020
A01	Gohir.A01G176900	A01	Gohir.A01G176900	10031
A01	Gohir.A01G177000	A01	Gohir.A01G177000	10042
A01	Gohir.A01G177100	A01	Gohir.A01G177100	10053
A01	Gohir.A01G177200	A01	Gohir.A01G177200	10063
A01	Gohir.A01G177300	A01	Gohir.A01G177300	10075
A01	Gohir.A01G177400	A01	Gohir.A01G177400	10086
A01	Gohir.A01G177450	A01	Gohir.A01G177450	10096
A01	Gohir.A01G177500	A01	Gohir.A01G177500	10107
A01	Gohir.A01G177600	A01	Gohir.A01G177600	10118
A01	Gohir.A01G177650	A01	Gohir.A01G177650	10129
A01	Gohir.A01G177700	A01	Gohir.A01G177700	10139
A01	Gohir.A01G177800	A01	Gohir.A01G177800	10149
A01	Gohir.A01G177900	A01	Gohir.A01G177900	10159
A01	Gohir.A01G178000	A01	Gohir.A01G178000	10170
A01	Gohir.A01G178033	A01	Gohir.A01G178033	10182
A01	Gohir.A01G178066	A01	Gohir.A01G178066	10193
A01	Gohir.A01G178100	A01	Gohir.A01G178100	10204
A01	Gohir.A01G178118	A01	Gohir.A01G178118	10215
A01	Gohir.A01G178136	A01	Gohir.A01G178136	10225
A01	Gohir.A01G178154	A01	Gohir.A01G178154	10235
A01	Gohir.A01G178172	A01	Gohir.A01G178172	10245
A01	Gohir.A01G178190	A01	Gohir.A01G178190	10256
A01	Gohir.A01G178208	A01	Gohir.A01G178208	10264
A01	Gohir.A01G178226	A01	Gohir.A01G178226	10275
A01	Gohir.A01G178244	A01	Gohir.A01G178244	10286
A01	Gohir.A01G178262	A01	Gohir.A01G178262	10297
A01	Gohir.A01G178280	A01	Gohir.A01G178280	10307
A01	Gohir.A01G178300	A01	Gohir.A01G178300	10318
A01	Gohir.A01G178400	A01	Gohir.A01G178400	10329
A01	Gohir.A01G178500	A01	Gohir.A01G178500	10339
A01	Gohir.A01G178700	A01	Gohir.A01G178700	10350
A01	Gohir.A01G178800	A01	Gohir.A01G178800	10361
A01	Gohir.A01G178900	A01	Gohir.A01G178900	10371
A01	Gohir.A01G179000	A01	Gohir.A01G179000	10382
A01	Gohir.A01G179100	A01	Gohir.A01G179100	10394
A01	Gohir.A01G179200	A01	Gohir.A01G179200	10415
A01	Gohir.A01G179300	A01	Gohir.A01G179300	10425
A01	Gohir.A01G179400	A01	Gohir.A01G179400	10436
A01	Gohir.A01G179500	A01	Gohir.A01G179500	10447
A01	Gohir.A01G179600	A01	Gohir.A01G179600	10458
A01	Gohir.A01G179633	A01	Gohir.A01G179633	10469
A01	Gohir.A01G179666	A01	Gohir.A01G179666	10478
A01	Gohir.A01G179700	A01	Gohir.A01G179700	10489
A01	Gohir.A01G179800	A01	Gohir.A01G179800	10501
A01	Gohir.A01G179900	A01	Gohir.A01G179900	10511
A01	Gohir.A01G180000	A01	Gohir.A01G180000	10520
A01	Gohir.A01G180200	A01	Gohir.A01G180200	10531
A01	Gohir.A01G180300	A01	Gohir.A01G180300	10551
A01	Gohir.A01G180350	A01	Gohir.A01G180350	10561
A01	Gohir.A01G180400	A01	Gohir.A01G180400	10571
A01	Gohir.A01G180500	A01	Gohir.A01G180500	10582
A01	Gohir.A01G180550	A01	Gohir.A01G180550	10592
A01	Gohir.A01G180600	A01	Gohir.A01G180600	10604
A01	Gohir.A01G180700	A01	Gohir.A01G180700	10614
A01	Gohir.A01G180800	A01	Gohir.A01G180800	10625
A01	Gohir.A01G180850	A01	Gohir.A01G180850	10636
A01	Gohir.A01G180900	A01	Gohir.A01G180900	10647
A01	Gohir.A01G181000	A01	Gohir.A01G181000	10656
A01	Gohir.A01G181100	A01	Gohir.A01G181100	10666
A01	Gohir.A01G181200	A01	Gohir.A01G181200	10677
A01	Gohir.A01G181400	A01	Gohir.A01G181400	10696
A01	Gohir.A01G181500	A01	Gohir.A01G181500	10708
A01	Gohir.A01G181600	A01	Gohir.A01G181600	10717
A01	Gohir.A01G181700	A01	Gohir.A01G181700	10727
A01	Gohir.A01G181800	A01	Gohir.A01G181800	10738
A01	Gohir.A01G181900	A01	Gohir.A01G181900	10749
A01	Gohir.A01G182000	A01	Gohir.A01G182000	10760
A01	Gohir.A01G182100	A01	Gohir.A01G182100	10771
A01	Gohir.A01G182200	A01	Gohir.A01G182200	10782
A01	Gohir.A01G182300	A01	Gohir.A01G182300	10793
A01	Gohir.A01G182350	A01	Gohir.A01G182350	10804
A01	Gohir.A01G182400	A01	Gohir.A01G182400	10816
A01	Gohir.A01G182500	A01	Gohir.A01G182500	10827
A01	Gohir.A01G182520	A01	Gohir.A01G182520	10838
A01	Gohir.A01G182540	A01	Gohir.A01G182540	10848
A01	Gohir.A01G182560	A01	Gohir.A01G182560	10859
A01	Gohir.A01G182580	A01	Gohir.A01G182580	10870
A01	Gohir.A01G182600	A01	Gohir.A01G182600	10880
A01	Gohir.A01G182700	A01	Gohir.A01G182700	10890
A01	Gohir.A01G182800	A01	Gohir.A01G182800	10901
A01	Gohir.A01G182900	A01	Gohir.A01G182900	10912
A01	Gohir.A01G183000	A01	Gohir.A01G183000	10923
A01	Gohir.A01G183100	A01	Gohir.A01G183100	10934
A01	Gohir.A01G183201	A01	Gohir.A01G183201	10945
A01	Gohir.A01G183300	A01	Gohir.A01G183300	10956
A01	Gohir.A01G183400	A01	Gohir.A01G183400	10967
A01	Gohir.A01G183500	A01	Gohir.A01G183500	10978
A01	Gohir.A01G183600	A01	Gohir.A01G183600	10989
A01	Gohir.A01G183700	A01	Gohir.A01G183700	11000
A01	Gohir.A01G183800	A01	Gohir.A01G183800	11011
A01	Gohir.A01G183900	A01	Gohir.A01G183900	11022
A01	Gohir.A01G184100	A01	Gohir.A01G184100	11032
A01	Gohir.A01G184200	A01	Gohir.A01G184200	11043
A01	Gohir.A01G184300	A01	Gohir.A01G184300	11053
A01	Gohir.A01G184400	A01	Gohir.A01G184400	11062
A01	Gohir.A01G184500	A01	Gohir.A01G184500	11073
A01	Gohir.A01G184600	A01	Gohir.A01G184600	11084
A01	Gohir.A01G184800	A01	Gohir.A01G184800	11104
A01	Gohir.A01G185000	A01	Gohir.A01G185000	11124
A01	Gohir.A01G185100	A01	Gohir.A01G185100	11136
A01	Gohir.A01G185200	A01	Gohir.A01G185200	11147
A01	Gohir.A01G185300	A01	Gohir.A01G185300	11156
A01	Gohir.A01G185500	A01	Gohir.A01G185500	11175
A01	Gohir.A01G185580	A01	Gohir.A01G185580	11186
A01	Gohir.A01G185820	A01	Gohir.A01G185820	11197
A01	Gohir.A01G185900	A01	Gohir.A01G185900	11208
A01	Gohir.A01G186000	A01	Gohir.A01G186000	11218
A01	Gohir.A01G186050	A01	Gohir.A01G186050	11229
A01	Gohir.A01G186100	A01	Gohir.A01G186100	11240
A01	Gohir.A01G186201	A01	Gohir.A01G186201	11250
A01	Gohir.A01G186301	A01	Gohir.A01G186301	11260
A01	Gohir.A01G186400	A01	Gohir.A01G186400	11271
A01	Gohir.A01G186700	A01	Gohir.A01G186700	11293
A01	Gohir.A01G186450	A01	Gohir.A01G186551	11282
A01	Gohir.A01G186800	A01	Gohir.A01G186601	11304
A01	Gohir.A01G186900	A01	Gohir.A01G186900	11315
A01	Gohir.A01G187100	A01	Gohir.A01G187100	11326
A01	Gohir.A01G187200	A01	Gohir.A01G187200	11337
A01	Gohir.A01G187300	A01	Gohir.A01G187300	11349
A01	Gohir.A01G187400	A01	Gohir.A01G187400	11358
A01	Gohir.A01G187600	A01	Gohir.A01G187600	11369
A01	Gohir.A01G187700	A01	Gohir.A01G187700	11380
A01	Gohir.A01G187750	A01	Gohir.A01G187750	11389
A01	Gohir.A01G187800	A01	Gohir.A01G187800	11400
A01	Gohir.A01G187900	A01	Gohir.A01G187900	11409
A01	Gohir.A01G188000	A01	Gohir.A01G188000	11418
A01	Gohir.A01G188100	A01	Gohir.A01G188100	11429
A01	Gohir.A01G188150	A01	Gohir.A01G188150	11439
A01	Gohir.A01G188200	A01	Gohir.A01G188200	11450
A01	Gohir.A01G188300	A01	Gohir.A01G188300	11461
A01	Gohir.A01G188400	A01	Gohir.A01G188400	11472
A01	Gohir.A01G188500	A01	Gohir.A01G188500	11483
A01	Gohir.A01G188600	A01	Gohir.A01G188600	11493
A01	Gohir.A01G188700	A01	Gohir.A01G188700	11503
A01	Gohir.A01G188750	A01	Gohir.A01G188750	11513
A01	Gohir.A01G188800	A01	Gohir.A01G188800	11523
A01	Gohir.A01G188900	A01	Gohir.A01G188900	11534
A01	Gohir.A01G189000	A01	Gohir.A01G189000	11545
A01	Gohir.A01G189100	A01	Gohir.A01G189100	11558
A01	Gohir.A01G189200	A01	Gohir.A01G189200	11569
A01	Gohir.A01G189300	A01	Gohir.A01G189300	11578
A01	Gohir.A01G189400	A01	Gohir.A01G189400	11589
A01	Gohir.A01G189501	A01	Gohir.A01G189501	11600
A01	Gohir.A01G189600	A01	Gohir.A01G189600	11611
A01	Gohir.A01G189700	A01	Gohir.A01G189700	11622
A01	Gohir.A01G189800	A01	Gohir.A01G189800	11631
A01	Gohir.A01G189900	A01	Gohir.A01G189900	11642
A01	Gohir.A01G190000	A01	Gohir.A01G190000	11653
A01	Gohir.A01G190100	A01	Gohir.A01G190100	11665
A01	Gohir.A01G190200	A01	Gohir.A01G190200	11676
A01	Gohir.A01G190300	A01	Gohir.A01G190300	11687
[truncated: 69,487 more rows]
