# Supplementary material for: Genome resources for three modern cotton lines guide future breeding efforts
Source: Nat Plants. 2024 May 30;10(6):1039–51. doi: 10.1038/s41477-024-01713-z (PMC11208153; doi:10.1038/s41477-024-01713-z)
Supplement: Supplementary file 4 — TM-1 gene lists with large-effect SNPs relative to modern cotton cultivars. [file 41477_2024_1713_MOESM4_ESM.xlsx]

## Sheet: Suppl.Data_2
Supplementary Data 2: TM-1 gene lists with large effect SNPs relative to modern cotton cultivars.

## Sheet: UA48.shared
UA48.shared
Gohir.D06G025800
Gohir.D02G023200
Gohir.D01G037966
Gohir.D02G027100
Gohir.D01G038100
Gohir.D02G027900
Gohir.D06G027200
Gohir.D02G020860
Gohir.D02G025800
Gohir.D02G027500
Gohir.D02G020900
Gohir.D02G021100
Gohir.D02G026700
Gohir.A02G014300
Gohir.D02G023300
Gohir.A08G047800
Gohir.D02G021001
Gohir.A06G171300
Gohir.D02G009100
Gohir.D02G026400
Gohir.D02G026300
Gohir.D02G025550
Gohir.D02G040050
Gohir.D01G034200
Gohir.D02G033350
Gohir.D02G025600
Gohir.D10G227450
Gohir.D02G015500
Gohir.D10G227150
Gohir.D06G010312
Gohir.D01G034300
Gohir.D02G019550
Gohir.D01G034100
Gohir.D01G213400
Gohir.A08G048066
Gohir.D02G027250
Gohir.D01G023553
Gohir.D02G156600
Gohir.D09G003200
Gohir.A06G001400
Gohir.D06G179800
Gohir.D02G033000
Gohir.A04G014766
Gohir.D02G020820
Gohir.D10G230651
Gohir.A06G036100
Gohir.D05G367800
Gohir.D10G217801
Gohir.A01G008300
Gohir.D02G026500
Gohir.A01G054750
Gohir.D09G016375
Gohir.A01G182500
Gohir.D02G019700
Gohir.D01G116901
Gohir.D01G034032
Gohir.D02G077300
Gohir.D06G027300
Gohir.D04G096416
Gohir.A11G045600
Gohir.A01G164480
Gohir.D13G167600
Gohir.D02G020780
Gohir.D05G346100
Gohir.D02G009000
Gohir.A04G040000
Gohir.D09G063900
Gohir.A10G236065
Gohir.A11G283600
Gohir.D02G020700
Gohir.D02G023550
Gohir.A04G132332
Gohir.D01G029450
Gohir.A02G059433
Gohir.A11G298350
Gohir.D02G052532
Gohir.D13G210700
Gohir.A06G169300
Gohir.D02G019200
Gohir.A02G013001
Gohir.A04G021700
Gohir.D10G069625
Gohir.A01G164640
Gohir.A01G224150
Gohir.A06G000900
Gohir.A07G163645
Gohir.D01G101865
Gohir.A08G115100
Gohir.D07G071950
Gohir.D01G143333
Gohir.A03G043900
Gohir.D01G102333
Gohir.D08G095620
Gohir.A11G297925
Gohir.A13G113500
Gohir.D10G064700
Gohir.A06G172004
Gohir.A11G297625
Gohir.A10G010800
Gohir.A10G021100
Gohir.A10G232015
Gohir.D02G020300
Gohir.D08G092701
Gohir.A05G239800
Gohir.A08G208060
Gohir.A10G130500
Gohir.D05G303601
Gohir.A01G097100
Gohir.A07G192700
Gohir.A12G124600
Gohir.A12G269450
Gohir.D04G096810
Gohir.A06G028500
Gohir.A08G045130
Gohir.D01G117000
Gohir.D02G023100
Gohir.D04G000160
Gohir.D06G200300
Gohir.A10G230400
Gohir.D01G023568
Gohir.D09G016066
Gohir.D08G058100
Gohir.D05G071750
Gohir.D11G240250
Gohir.A12G126000
Gohir.D09G192400
Gohir.A04G125500
Gohir.A10G231325
Gohir.A10G232601
Gohir.A12G124750
Gohir.D01G116732
Gohir.D06G010228
Gohir.D13G030400
Gohir.A01G164560
Gohir.A01G224566
Gohir.A06G182050
Gohir.A10G132399
Gohir.A10G231250
Gohir.A12G123650
Gohir.D01G102034
Gohir.D05G317800
Gohir.D13G005400
Gohir.A08G182800
Gohir.D02G020950
Gohir.D13G006100
Gohir.A05G396800
Gohir.A11G078000
Gohir.D02G017900
Gohir.D02G026100
Gohir.A03G133725
Gohir.D03G073069
Gohir.A03G019410
Gohir.A04G014700
Gohir.A08G045205
Gohir.A09G213532
Gohir.D02G018533
Gohir.D02G046750
Gohir.D05G369800
Gohir.D13G034000
Gohir.A01G164350
Gohir.A02G124250
Gohir.A05G151400
Gohir.A06G022100
Gohir.A07G043150
Gohir.A12G025800
Gohir.D02G017950
Gohir.D06G028300
Gohir.D09G015800
Gohir.A08G100366
Gohir.A08G103566
Gohir.A08G237800
Gohir.A09G017350
Gohir.A10G234625
Gohir.A11G298025
Gohir.A02G010125
Gohir.A13G047050
Gohir.A04G022950
Gohir.A05G156050
Gohir.A06G026932
Gohir.A09G099350
Gohir.A09G101966
Gohir.D02G027400
Gohir.A04G053052
Gohir.A05G151100
Gohir.D02G117412
Gohir.D03G073950
Gohir.D13G061366
Gohir.D13G223100
Gohir.A01G213700
Gohir.A02G008660
Gohir.A02G019800
Gohir.A05G112601
Gohir.A08G020024
Gohir.A13G009500
Gohir.D04G027100
Gohir.D06G018200
Gohir.D10G142450
Gohir.D12G024000
Gohir.D13G010200
Gohir.D13G210666
Gohir.A01G208201
Gohir.A02G136702
Gohir.A04G129736
Gohir.A08G092900
Gohir.A11G298050
Gohir.A13G030900
Gohir.D03G120750
Gohir.D05G345750
Gohir.D07G164700
Gohir.D09G247700
Gohir.D12G107601
Gohir.A08G086272
Gohir.A10G230040
Gohir.A01G035500
Gohir.D12G111674
Gohir.A01G126800
Gohir.A04G016450
Gohir.A05G099800
Gohir.A08G095662
Gohir.D06G054801
Gohir.D10G076500
Gohir.D13G209300
Gohir.A01G024300
Gohir.A01G137450
Gohir.A01G162000
Gohir.A04G005250
Gohir.A05G043501
Gohir.A08G086024
Gohir.A08G155000
Gohir.A10G182300
Gohir.A13G211700
Gohir.D01G041500
Gohir.D01G057820
Gohir.D04G055325
Gohir.D05G117100
Gohir.D05G326950
Gohir.D05G381600
Gohir.D07G165000
Gohir.D08G102600
Gohir.D13G007433
Gohir.A01G139613
Gohir.A01G213900
Gohir.A01G224533
Gohir.A02G157100
Gohir.A04G095500
Gohir.A04G132316
Gohir.A05G025500
Gohir.A05G078800
Gohir.A06G186600
Gohir.A07G076525
Gohir.A08G089000
Gohir.A08G089400
Gohir.A08G138600
Gohir.A08G142900
Gohir.A09G153132
Gohir.A10G224350
Gohir.D01G102125
Gohir.D01G102307
Gohir.D05G032850
Gohir.D05G304766
Gohir.D05G315600
Gohir.D11G158000
Gohir.D13G004400
Gohir.A09G023450
Gohir.D01G036800
Gohir.D02G117466
Gohir.D09G003180
Gohir.A02G157850
Gohir.A07G155400
Gohir.A08G031600
Gohir.D08G128470
Gohir.D08G174850
Gohir.A01G165866
Gohir.A01G221625
Gohir.A04G025400
Gohir.A05G349300
Gohir.A09G101460
Gohir.A10G087925
Gohir.A10G226900
Gohir.A12G024432
Gohir.D02G034200
Gohir.D03G073015
Gohir.D08G141950
Gohir.A05G167950
Gohir.A05G366750
Gohir.A06G032700
Gohir.A06G036900
Gohir.A08G043601
Gohir.A08G102200
Gohir.A10G229566
Gohir.A10G232150
Gohir.A12G205300
Gohir.D01G042100
Gohir.D01G047100
Gohir.D01G051476
Gohir.D07G215250
Gohir.D08G106101
Gohir.D08G140100
Gohir.D09G204600
Gohir.D10G065300
Gohir.D12G144900
Gohir.D12G265200
Gohir.A03G208000
Gohir.A07G070300
Gohir.A08G045100
Gohir.A08G098563
Gohir.A08G110025
Gohir.A08G152500
Gohir.A09G147900
Gohir.A10G067000
Gohir.A10G087950
Gohir.A11G059100
Gohir.A11G277050
Gohir.A12G017700
Gohir.A12G237300
Gohir.A13G175500
Gohir.A13G181100
Gohir.D01G185900
Gohir.D02G008125
Gohir.D03G126900
Gohir.D03G130450
Gohir.D04G016550
Gohir.D04G124250
Gohir.D04G153800
Gohir.D04G158350
Gohir.D05G328735
Gohir.D07G061700
Gohir.D08G007000
Gohir.D08G103300
Gohir.D08G127810
Gohir.D10G068700
Gohir.D13G007200
Gohir.D13G005800
Gohir.A01G008200
Gohir.A01G163175
Gohir.A02G156300
Gohir.A07G099200
Gohir.A11G230404
Gohir.D05G370550
Gohir.D12G023925
Gohir.D12G145300
Gohir.A01G006700
Gohir.A04G057641
Gohir.A05G039300
Gohir.A11G299700
Gohir.D02G005800
Gohir.D05G305700
Gohir.D05G337200
Gohir.D05G370650
Gohir.D06G068466
Gohir.D08G013425
Gohir.A01G163326
Gohir.A03G199900
Gohir.A04G006900
Gohir.A04G025500
Gohir.A04G053104
Gohir.A04G109800
Gohir.A04G133100
Gohir.A05G036300
Gohir.A05G099900
Gohir.A07G122500
Gohir.A09G150500
Gohir.A10G208020
Gohir.A10G218200
Gohir.A11G030300
Gohir.A11G269900
Gohir.A11G292800
Gohir.A11G296950
Gohir.A11G303832
Gohir.D01G023517
Gohir.D02G136001
Gohir.D05G163300
Gohir.D05G314200
Gohir.D05G320680
Gohir.D06G010340
Gohir.D07G050200
Gohir.D07G119500
Gohir.D07G137300
Gohir.D07G145300
Gohir.D09G193300
Gohir.D09G204500
Gohir.1Z049639
Gohir.A01G227501
Gohir.A02G005900
Gohir.A02G044703
Gohir.A02G148500
Gohir.A03G000017
Gohir.A03G037300
Gohir.A03G139400
Gohir.A03G180301
Gohir.A05G239650
Gohir.A05G397550
Gohir.A07G022205
Gohir.A07G089000
Gohir.A07G100950
Gohir.A07G211000
Gohir.A08G057200
Gohir.A08G082562
Gohir.A08G096524
Gohir.A08G253800
Gohir.A09G155032
Gohir.A10G012900
Gohir.A10G176900
Gohir.A10G211700
Gohir.A10G232900
Gohir.A11G248900
Gohir.A11G301700
Gohir.A12G073533
Gohir.A13G067301
Gohir.D01G054266
Gohir.D01G132900
Gohir.D01G157800
Gohir.D01G157901
Gohir.D02G091400
Gohir.D03G021350
Gohir.D03G023450
Gohir.D04G027301
Gohir.D04G179650
Gohir.D05G018600
Gohir.D05G088550
Gohir.D05G163150
Gohir.D05G326650
Gohir.D05G333200
Gohir.D05G341650
Gohir.D06G012300
Gohir.D06G203500
Gohir.D08G108300
Gohir.D08G109400
Gohir.D08G128620
Gohir.D08G202475
Gohir.D08G229150
Gohir.D10G067350
Gohir.D11G064300
Gohir.D11G253750
Gohir.D11G323000
Gohir.D12G143500
Gohir.D12G169250
Gohir.D12G171400
Gohir.D12G206000
Gohir.D12G265100
Gohir.D13G000700
Gohir.D13G004600
Gohir.D05G103800
Gohir.D06G045200
Gohir.A13G046750
Gohir.D01G102021
Gohir.D05G337800
Gohir.A02G044700
Gohir.A03G167700
Gohir.A05G396300
Gohir.A06G020200
Gohir.A07G188500
Gohir.A08G111600
Gohir.A11G180758
Gohir.D02G194400
Gohir.D05G326875
Gohir.D08G123200
Gohir.A01G208301
Gohir.A01G221350
Gohir.A02G008720
Gohir.A02G027100
Gohir.A02G157300
Gohir.A03G000013
Gohir.A04G059026
Gohir.A04G115600
Gohir.A05G108500
Gohir.A05G360050
Gohir.A06G028100
Gohir.A06G192400
Gohir.A07G006500
Gohir.A08G089600
Gohir.A08G109200
Gohir.A10G000100
Gohir.A10G224680
Gohir.A11G283813
Gohir.A13G025000
Gohir.D02G093800
Gohir.D03G005600
Gohir.D03G178000
Gohir.D04G026450
Gohir.D04G083898
Gohir.D05G343566
Gohir.D08G140775
Gohir.D09G192600
Gohir.D09G245301
Gohir.D10G011500
Gohir.D11G160650
Gohir.D11G258525
Gohir.D12G164650
Gohir.D13G061333
Gohir.D13G151978
Gohir.A01G048100
Gohir.A01G125075
Gohir.A01G193600
Gohir.A02G009500
Gohir.A02G017002
Gohir.A02G027802
Gohir.A02G125040
Gohir.A03G021400
Gohir.A03G035066
Gohir.A03G136300
Gohir.A03G158800
Gohir.A03G166700
Gohir.A04G043804
Gohir.A04G058152
Gohir.A04G102050
Gohir.A04G118201
Gohir.A05G000800
Gohir.A05G038100
Gohir.A05G045550
Gohir.A05G109900
Gohir.A05G170200
Gohir.A05G287700
Gohir.A05G347700
Gohir.A06G014500
Gohir.A06G027600
Gohir.A06G032660
Gohir.A07G008001
Gohir.A07G117900
Gohir.A07G122900
Gohir.A07G164400
Gohir.A07G166934
Gohir.A08G030450
Gohir.A08G053000
Gohir.A08G091900
Gohir.A08G125200
Gohir.A08G178000
Gohir.A08G181200
Gohir.A08G219400
Gohir.A08G254201
Gohir.A09G028900
Gohir.A09G029401
Gohir.A09G033500
Gohir.A09G039365
Gohir.A09G096200
Gohir.A09G149300
Gohir.A09G155600
Gohir.A09G165900
Gohir.A10G199401
Gohir.A10G220166
Gohir.A10G225666
Gohir.A11G080766
Gohir.A11G169200
Gohir.A11G327000
Gohir.A12G038150
Gohir.A12G200100
Gohir.A12G237000
Gohir.A12G257600
Gohir.A12G277102
Gohir.A13G046650
Gohir.A13G106416
Gohir.A13G110750
Gohir.D01G007500
Gohir.D01G008798
Gohir.D01G038200
Gohir.D01G052225
Gohir.D01G061101
Gohir.D01G122751
Gohir.D01G131600
Gohir.D02G004000
Gohir.D02G006200
Gohir.D02G033900
Gohir.D02G093033
Gohir.D02G095650
Gohir.D02G173800
Gohir.D03G022700
Gohir.D03G064600
Gohir.D03G069004
Gohir.D05G089200
Gohir.D05G116950
Gohir.D05G293300
Gohir.D05G304733
Gohir.D05G342200
Gohir.D06G047450
Gohir.D07G057966
Gohir.D07G128500
Gohir.D07G138134
Gohir.D07G139050
Gohir.D07G139100
Gohir.D07G158600
Gohir.D07G181400
Gohir.D07G181975
Gohir.D07G183800
Gohir.D08G021400
Gohir.D08G095900
Gohir.D08G103400
Gohir.D08G107500
Gohir.D08G113208
Gohir.D08G174700
Gohir.D08G192950
Gohir.D08G239368
Gohir.D09G015700
Gohir.D09G022600
Gohir.D09G246000
Gohir.D10G059700
Gohir.D10G218000
Gohir.D11G009800
Gohir.D11G132850
Gohir.D11G146100
Gohir.D11G222800
Gohir.D11G254550
Gohir.D11G345801
Gohir.D12G277800
Gohir.D13G047100
Gohir.D13G062550
Gohir.D13G143000
Gohir.D13G174500
Gohir.D13G196338
Gohir.D13G215700
Gohir.D13G223400

## Sheet: CSX8308.shared
CSX8308.shared
Gohir.D05G368250
Gohir.D06G025800
Gohir.D02G021100
Gohir.D02G020860
Gohir.D02G020900
Gohir.D02G023200
Gohir.D02G040050
Gohir.D01G037966
Gohir.D08G053800
Gohir.A08G044100
Gohir.D02G021001
Gohir.D01G038100
Gohir.D11G335400
Gohir.D02G027100
Gohir.D02G023300
Gohir.D05G367984
Gohir.D02G027900
Gohir.D02G027500
Gohir.D06G027200
Gohir.D02G025866
Gohir.D05G370200
Gohir.D05G367800
Gohir.A04G021700
Gohir.D02G025800
Gohir.D02G026700
Gohir.D05G010100
Gohir.A05G389900
Gohir.A02G014300
Gohir.D05G010050
Gohir.D02G025550
Gohir.D02G009100
Gohir.D02G026400
Gohir.D08G030800
Gohir.D02G025600
Gohir.D02G033000
Gohir.A05G397201
Gohir.D11G335200
Gohir.D02G033200
Gohir.D11G333900
Gohir.D01G034200
Gohir.D02G026300
Gohir.D09G028100
Gohir.D02G033350
Gohir.D02G030701
Gohir.D02G015500
Gohir.A04G022100
Gohir.D10G227150
Gohir.D01G034300
Gohir.D06G010312
Gohir.D09G003200
Gohir.D05G357328
Gohir.D02G027250
Gohir.A08G044032
Gohir.A04G014766
Gohir.D01G034100
Gohir.D05G010150
Gohir.D02G033700
Gohir.A11G317700
Gohir.D05G368152
Gohir.D05G367850
Gohir.D05G368351
Gohir.D11G335266
Gohir.D02G019550
Gohir.D02G156600
Gohir.D11G336401
Gohir.D02G020820
Gohir.A04G037466
Gohir.D02G046750
Gohir.D05G368026
Gohir.D05G367700
Gohir.D01G034032
Gohir.D05G367900
Gohir.A06G036100
Gohir.D01G101865
Gohir.D01G143333
Gohir.A01G008300
Gohir.D05G298850
Gohir.A01G054750
Gohir.D09G016375
Gohir.D11G335100
Gohir.D02G019700
Gohir.D05G368301
Gohir.D05G368200
Gohir.D11G335300
Gohir.A11G316420
Gohir.D02G077300
Gohir.D10G226900
Gohir.A04G018166
Gohir.A11G045600
Gohir.A04G037433
Gohir.D05G298300
Gohir.D10G227300
Gohir.A08G020024
Gohir.D01G116901
Gohir.D04G096416
Gohir.D02G020780
Gohir.A01G164480
Gohir.D11G334425
Gohir.A04G014700
Gohir.D02G009000
Gohir.D03G073039
Gohir.A11G316460
Gohir.D02G020700
Gohir.D02G023550
Gohir.A02G013001
Gohir.A05G156050
Gohir.D01G029450
Gohir.A08G208060
Gohir.A10G021100
Gohir.A11G298350
Gohir.D13G210700
Gohir.D08G095620
Gohir.A08G041750
Gohir.D02G019200
Gohir.D09G003180
Gohir.D13G167600
Gohir.A02G059433
Gohir.D10G069625
Gohir.A01G164640
Gohir.A07G163645
Gohir.A11G312884
Gohir.D01G102333
Gohir.D09G063900
Gohir.D11G333500
Gohir.A08G115100
Gohir.D07G071950
Gohir.D05G368176
Gohir.A11G297925
Gohir.A13G113500
Gohir.D10G064700
Gohir.A02G010125
Gohir.A02G019800
Gohir.A10G055225
Gohir.A01G224150
Gohir.A11G327900
Gohir.D10G206900
Gohir.A03G043900
Gohir.D08G092701
Gohir.D11G333100
Gohir.A05G239800
Gohir.A10G130500
Gohir.A10G175000
Gohir.D04G096810
Gohir.A01G063950
Gohir.A08G045130
Gohir.D01G117000
Gohir.D02G020300
Gohir.D04G000160
Gohir.A01G213700
Gohir.D09G016066
Gohir.D12G024000
Gohir.D01G034280
Gohir.A06G123202
Gohir.D09G192400
Gohir.D01G116732
Gohir.D02G153700
Gohir.D06G010228
Gohir.A01G224566
Gohir.A10G132399
Gohir.D01G102034
Gohir.D03G074000
Gohir.A05G149100
Gohir.D01G089600
Gohir.D02G020950
Gohir.D02G027800
Gohir.A05G396800
Gohir.D02G017900
Gohir.D02G026100
Gohir.A03G133725
Gohir.A05G363100
Gohir.D03G073069
Gohir.D08G051800
Gohir.A02G033501
Gohir.A03G019410
Gohir.A05G151100
Gohir.A08G045205
Gohir.A09G213532
Gohir.D02G018533
Gohir.D13G034000
Gohir.A01G164350
Gohir.A01G164560
Gohir.A02G124250
Gohir.A05G112601
Gohir.A05G396400
Gohir.A13G030900
Gohir.D02G017950
Gohir.D05G385650
Gohir.D06G028300
Gohir.D09G015800
Gohir.D12G196750
Gohir.A01G104400
Gohir.A01G108100
Gohir.A01G213900
Gohir.A08G100366
Gohir.A08G103566
Gohir.A08G237800
Gohir.A10G234625
Gohir.A11G298025
Gohir.D07G164700
Gohir.A04G016450
Gohir.A13G047050
Gohir.A04G022950
Gohir.A06G026932
Gohir.A07G183950
Gohir.A09G099350
Gohir.A09G101966
Gohir.A11G317300
Gohir.A01G005800
Gohir.A04G125500
Gohir.D02G117412
Gohir.D03G073950
Gohir.D05G369800
Gohir.D13G061366
Gohir.D13G223100
Gohir.A11G196300
Gohir.A13G009500
Gohir.D04G027100
Gohir.D06G018200
Gohir.D10G142450
Gohir.D13G010200
Gohir.D13G210666
Gohir.A02G051900
Gohir.A02G136702
Gohir.A03G065866
Gohir.A04G129736
Gohir.A06G114900
Gohir.A08G092900
Gohir.A11G298050
Gohir.D03G120750
Gohir.D05G130650
Gohir.D05G368068
Gohir.D07G024300
Gohir.D08G209250
Gohir.D12G107601
Gohir.A08G086272
Gohir.D01G143366
Gohir.D12G257550
Gohir.A01G126800
Gohir.A08G095662
Gohir.D01G199566
Gohir.D06G054801
Gohir.D11G064900
Gohir.D13G209300
Gohir.A01G137450
Gohir.A01G162000
Gohir.A05G144450
Gohir.A05G151400
Gohir.A08G086024
Gohir.A10G215556
Gohir.D01G041500
Gohir.D01G206600
Gohir.D05G381600
Gohir.D07G165000
Gohir.D08G102600
Gohir.A01G139613
Gohir.A01G224533
Gohir.A02G157100
Gohir.A05G025500
Gohir.A05G078800
Gohir.A06G123206
Gohir.A08G089000
Gohir.A08G089400
Gohir.A08G142900
Gohir.A10G224350
Gohir.A10G232015
Gohir.D01G102125
Gohir.D01G102307
Gohir.D11G291033
Gohir.A09G023450
Gohir.D01G036800
Gohir.D02G026860
Gohir.D02G117466
Gohir.D08G128470
Gohir.A01G165866
Gohir.A01G221625
Gohir.A04G025400
Gohir.A05G067600
Gohir.A07G076525
Gohir.A09G101460
Gohir.A10G087925
Gohir.A10G226900
Gohir.A12G024432
Gohir.D02G034200
Gohir.D05G370650
Gohir.D07G050200
Gohir.D08G141950
Gohir.A05G144000
Gohir.A05G150450
Gohir.A05G403500
Gohir.A06G032700
Gohir.A06G036900
Gohir.A08G102200
Gohir.A08G155000
Gohir.A09G004700
Gohir.A11G317500
Gohir.A12G205300
Gohir.D01G042100
Gohir.D01G047100
Gohir.D02G151500
Gohir.D02G154600
Gohir.D05G385800
Gohir.D07G215250
Gohir.D08G106101
Gohir.D08G127810
Gohir.D08G140100
Gohir.D09G204600
Gohir.D10G065300
Gohir.D12G144900
Gohir.A02G150000
Gohir.A04G037600
Gohir.A05G400433
Gohir.A08G045100
Gohir.A08G098563
Gohir.A08G110025
Gohir.A08G152500
Gohir.A10G087950
Gohir.A10G174866
Gohir.A12G017700
Gohir.A12G073533
Gohir.D02G008125
Gohir.D02G034800
Gohir.D03G126900
Gohir.D03G130450
Gohir.D04G016550
Gohir.D04G153800
Gohir.D04G158350
Gohir.D05G368900
Gohir.D08G007000
Gohir.D08G103300
Gohir.D10G068700
Gohir.D11G258450
Gohir.A02G130300
Gohir.A05G400466
Gohir.A01G008200
Gohir.A01G163175
Gohir.A02G156300
Gohir.A07G099200
Gohir.A08G041800
Gohir.A11G230404
Gohir.D12G023925
Gohir.D12G145300
Gohir.A01G006700
Gohir.A04G057641
Gohir.A05G102400
Gohir.A05G363400
Gohir.A05G404600
Gohir.A06G127606
Gohir.A08G064500
Gohir.D01G177100
Gohir.D02G005800
Gohir.D03G073015
Gohir.A01G163326
Gohir.A04G053104
Gohir.A05G036300
Gohir.A05G109900
Gohir.A05G149600
Gohir.A08G041700
Gohir.A10G218200
Gohir.A11G138632
Gohir.A11G296950
Gohir.A11G303832
Gohir.A11G315400
Gohir.D02G136001
Gohir.D06G010340
Gohir.D06G032866
Gohir.D07G137300
Gohir.D07G145300
Gohir.D09G204500
Gohir.D10G198550
Gohir.D11G065300
Gohir.D11G177600
Gohir.D11G333728
Gohir.D12G198800
Gohir.1Z049639
Gohir.A01G193600
Gohir.A01G208201
Gohir.A01G227501
Gohir.A02G005900
Gohir.A02G044703
Gohir.A03G000017
Gohir.A05G239650
Gohir.A05G397550
Gohir.A06G122004
Gohir.A07G061900
Gohir.A07G089000
Gohir.A07G100950
Gohir.A08G082562
Gohir.A08G096524
Gohir.A08G221200
Gohir.A08G228900
Gohir.A09G093051
Gohir.A10G012900
Gohir.A11G301700
Gohir.A13G026500
Gohir.A13G229700
Gohir.D01G054266
Gohir.D01G132900
Gohir.D01G134240
Gohir.D01G140940
Gohir.D01G157800
Gohir.D01G157901
Gohir.D02G091400
Gohir.D02G141000
Gohir.D04G027301
Gohir.D05G088550
Gohir.D05G385600
Gohir.D06G012300
Gohir.D06G048300
Gohir.D06G211900
Gohir.D07G138134
Gohir.D08G108300
Gohir.D08G109400
Gohir.D08G128620
Gohir.D08G203601
Gohir.D09G165600
Gohir.D10G067350
Gohir.D10G200600
Gohir.D10G221250
Gohir.D10G225766
Gohir.D11G064300
Gohir.D11G208666
Gohir.D12G143500
Gohir.D12G169250
Gohir.D12G171400
Gohir.D05G103800
Gohir.D06G045200
Gohir.A11G030100
Gohir.A13G046750
Gohir.D01G102021
Gohir.D05G370550
Gohir.A05G396300
Gohir.A07G188500
Gohir.A08G111600
Gohir.A11G180758
Gohir.D08G123200
Gohir.D11G335233
Gohir.A01G104125
Gohir.A01G221350
Gohir.A02G008720
Gohir.A03G000013
Gohir.A04G025500
Gohir.A04G059026
Gohir.A05G108500
Gohir.A06G122500
Gohir.A06G124200
Gohir.A07G006500
Gohir.A07G069632
Gohir.A07G075000
Gohir.A08G017600
Gohir.A08G089600
Gohir.A08G109200
Gohir.A08G203066
Gohir.A08G220000
Gohir.A10G000100
Gohir.A10G205400
Gohir.A10G224680
Gohir.A12G030751
Gohir.D01G130600
Gohir.D01G182000
Gohir.D02G093800
Gohir.D02G151300
Gohir.D03G005600
Gohir.D04G026450
Gohir.D04G083898
Gohir.D08G140775
Gohir.D09G192600
Gohir.D10G011500
Gohir.D10G130032
Gohir.D11G009800
Gohir.D11G160650
Gohir.D12G164650
Gohir.D13G061333
Gohir.A01G048100
Gohir.A01G077600
Gohir.A01G192450
Gohir.A02G009500
Gohir.A02G017002
Gohir.A02G125040
Gohir.A03G035066
Gohir.A03G136300
Gohir.A04G043804
Gohir.A04G058152
Gohir.A04G112400
Gohir.A04G132316
Gohir.A05G038100
Gohir.A05G141401
Gohir.A05G142900
Gohir.A06G014500
Gohir.A06G027600
Gohir.A06G028100
Gohir.A06G032660
Gohir.A07G111250
Gohir.A07G166934
Gohir.A08G053000
Gohir.A08G091900
Gohir.A08G125200
Gohir.A08G138600
Gohir.A08G181200
Gohir.A08G182800
Gohir.A08G225000
Gohir.A08G254201
Gohir.A09G028900
Gohir.A09G039365
Gohir.A09G096200
Gohir.A10G019500
Gohir.A10G225666
Gohir.A10G229566
Gohir.A11G030161
Gohir.A11G165300
Gohir.A11G169200
Gohir.A12G200100
Gohir.A13G046650
Gohir.A13G225300
Gohir.D01G008798
Gohir.D01G038200
Gohir.D01G122751
Gohir.D01G126700
Gohir.D01G131600
Gohir.D01G166500
Gohir.D01G180100
Gohir.D02G004000
Gohir.D02G006200
Gohir.D02G093033
Gohir.D02G095650
Gohir.D02G158100
Gohir.D03G120800
Gohir.D03G146300
Gohir.D04G038200
Gohir.D05G089200
Gohir.D05G124632
Gohir.D05G293300
Gohir.D05G304733
Gohir.D05G353700
Gohir.D06G047450
Gohir.D06G115728
Gohir.D07G057966
Gohir.D07G158600
Gohir.D07G181400
Gohir.D07G181975
Gohir.D07G183800
Gohir.D08G095900
Gohir.D08G103400
Gohir.D08G107500
Gohir.D08G113208
Gohir.D08G201100
Gohir.D09G015700
Gohir.D09G165400
Gohir.D10G059700
Gohir.D11G130750
Gohir.D11G146100
Gohir.D11G345801
Gohir.D12G277800
Gohir.D13G047100
Gohir.D13G062550
Gohir.D13G174500
Gohir.D13G196338
Gohir.D13G215700
Gohir.D13G223400

## Sheet: UGA230.shared
UGA230.shared
Gohir.D10G230501
Gohir.D06G025800
Gohir.D02G021100
Gohir.D02G020860
Gohir.D02G020900
Gohir.D10G230200
Gohir.D02G021001
Gohir.D02G023200
Gohir.D02G011150
Gohir.D01G037966
Gohir.D02G027900
Gohir.D02G027100
Gohir.D02G025800
Gohir.D02G040050
Gohir.D05G350400
Gohir.D02G015500
Gohir.D02G025841
Gohir.D02G031057
Gohir.D01G038100
Gohir.D05G371300
Gohir.D02G033200
Gohir.D02G027500
Gohir.D06G027200
Gohir.D02G025600
Gohir.A08G047800
Gohir.D02G076400
Gohir.D02G026700
Gohir.D10G237016
Gohir.D02G023300
Gohir.D10G230275
Gohir.D07G199451
Gohir.D02G052500
Gohir.A11G296900
Gohir.A08G048066
Gohir.D02G052548
Gohir.A02G014300
Gohir.D05G350100
Gohir.D02G011520
Gohir.D02G033350
Gohir.D10G236800
Gohir.D05G349700
Gohir.D08G030800
Gohir.D02G033000
Gohir.D11G291575
Gohir.D02G026400
Gohir.D02G025550
Gohir.A05G389900
Gohir.D02G033700
Gohir.D05G350000
Gohir.D05G350200
Gohir.D01G034200
Gohir.D02G026300
Gohir.A11G320500
Gohir.D02G033666
Gohir.D02G052516
Gohir.D09G028100
Gohir.D02G009100
Gohir.D05G350600
Gohir.D02G015600
Gohir.D05G382201
Gohir.D01G034300
Gohir.A06G036150
Gohir.A11G301600
Gohir.D02G030701
Gohir.D02G020820
Gohir.D02G015750
Gohir.D02G027250
Gohir.D05G357328
Gohir.A04G014866
Gohir.D01G034100
Gohir.D06G174800
Gohir.D05G374300
Gohir.D02G076520
Gohir.A01G050120
Gohir.D05G350300
Gohir.D02G019550
Gohir.D02G052433
Gohir.A11G317700
Gohir.A04G014766
Gohir.D02G156600
Gohir.D11G316533
Gohir.A10G015680
Gohir.D02G076480
Gohir.D02G026500
Gohir.D13G093049
Gohir.D02G019700
Gohir.A04G014800
Gohir.A11G313100
Gohir.D02G052532
Gohir.D02G052580
Gohir.D10G238032
Gohir.A06G036100
Gohir.D01G143333
Gohir.A01G008300
Gohir.A10G234475
Gohir.D01G034032
Gohir.A01G097100
Gohir.A01G054750
Gohir.D02G020780
Gohir.D02G015900
Gohir.A06G191601
Gohir.A11G316420
Gohir.D01G101865
Gohir.D02G077300
Gohir.A08G048133
Gohir.D01G116901
Gohir.D02G011301
Gohir.A11G045600
Gohir.D02G034800
Gohir.A05G156050
Gohir.A11G316500
Gohir.D10G238040
Gohir.A02G027801
Gohir.D04G096416
Gohir.D10G237000
Gohir.A02G013001
Gohir.D06G026900
Gohir.D05G370200
Gohir.D05G264700
Gohir.D02G076440
Gohir.D13G203201
Gohir.A08G020024
Gohir.D02G009000
Gohir.D05G349900
Gohir.D06G026800
Gohir.A09G137300
Gohir.A11G283600
Gohir.A11G316460
Gohir.D02G020700
Gohir.D02G023550
Gohir.A08G044100
Gohir.A08G041750
Gohir.D01G029450
Gohir.D01G137401
Gohir.D13G210700
Gohir.A02G059433
Gohir.A08G208060
Gohir.A11G298350
Gohir.D11G315614
Gohir.A02G014200
Gohir.D02G019200
Gohir.D02G052564
Gohir.D09G063900
Gohir.D02G076350
Gohir.D10G069625
Gohir.A07G163645
Gohir.A11G312884
Gohir.D01G102333
Gohir.A11G297925
Gohir.D02G027725
Gohir.A08G115100
Gohir.D06G026866
Gohir.D07G071950
Gohir.D11G240250
Gohir.A03G043900
Gohir.D02G034150
Gohir.D10G244390
Gohir.A04G021700
Gohir.D07G165660
Gohir.D08G095620
Gohir.D11G315366
Gohir.A10G175000
Gohir.D02G008725
Gohir.A13G113500
Gohir.D05G369800
Gohir.A07G076525
Gohir.D02G026860
Gohir.D06G177008
Gohir.A11G327900
Gohir.A08G045205
Gohir.A11G248900
Gohir.D07G168350
Gohir.D08G092701
Gohir.A05G239800
Gohir.A05G149100
Gohir.D04G096810
Gohir.A08G158350
Gohir.A08G045130
Gohir.D01G117000
Gohir.D02G020300
Gohir.D04G000160
Gohir.D08G058100
Gohir.A05G282200
Gohir.D10G206900
Gohir.D12G032400
Gohir.A04G014700
Gohir.D06G171200
Gohir.D12G024000
Gohir.A06G028500
Gohir.A13G201500
Gohir.D05G071750
Gohir.D05G342200
Gohir.D12G055633
Gohir.A04G116360
Gohir.D09G192400
Gohir.A12G039850
Gohir.D01G116732
Gohir.A13G023600
Gohir.D01G102034
Gohir.D07G024300
Gohir.A01G057450
Gohir.A08G123000
Gohir.D01G034280
Gohir.D02G020950
Gohir.D05G385650
Gohir.A08G041800
Gohir.D02G017900
Gohir.D02G026100
Gohir.A02G033501
Gohir.A03G133725
Gohir.D03G073069
Gohir.D08G051800
Gohir.A03G019410
Gohir.A05G151100
Gohir.A08G019700
Gohir.A08G123100
Gohir.A09G213532
Gohir.D02G018533
Gohir.D05G349501
Gohir.D05G349601
Gohir.D07G203700
Gohir.A02G124250
Gohir.A04G040000
Gohir.A06G022100
Gohir.A07G043150
Gohir.A12G025800
Gohir.D02G017950
Gohir.D02G202550
Gohir.D05G263300
Gohir.A08G100366
Gohir.A08G103566
Gohir.A08G237800
Gohir.A10G234625
Gohir.A11G298025
Gohir.D07G164700
Gohir.A13G047050
Gohir.D01G036800
Gohir.D02G027400
Gohir.D07G199900
Gohir.A09G099350
Gohir.A09G101966
Gohir.A04G125500
Gohir.D02G027601
Gohir.D02G117412
Gohir.D03G073950
Gohir.D06G175916
Gohir.D13G061366
Gohir.D13G223100
Gohir.A01G139613
Gohir.A02G019800
Gohir.A07G037000
Gohir.A10G174866
Gohir.A13G009500
Gohir.D01G029700
Gohir.D06G018200
Gohir.D10G142450
Gohir.D11G208633
Gohir.D11G255000
Gohir.D12G196750
Gohir.D13G010200
Gohir.D13G210666
Gohir.A02G021301
Gohir.A02G136702
Gohir.A03G065866
Gohir.A04G090600
Gohir.A07G022205
Gohir.A08G092900
Gohir.A11G151100
Gohir.A11G298050
Gohir.A13G030900
Gohir.D03G120750
Gohir.D12G107601
Gohir.A08G086272
Gohir.D01G143366
Gohir.D06G026532
Gohir.A01G057400
Gohir.A01G126800
Gohir.A08G095662
Gohir.D01G209133
Gohir.D06G054801
Gohir.D08G212900
Gohir.D10G076500
Gohir.D11G064900
Gohir.D11G315785
Gohir.D12G271000
Gohir.D13G209300
Gohir.A01G137450
Gohir.A02G077401
Gohir.A04G014600
Gohir.A04G053052
Gohir.A05G151400
Gohir.A08G086024
Gohir.A09G022032
Gohir.D01G041500
Gohir.D05G117100
Gohir.D05G381600
Gohir.D07G165000
Gohir.D07G198500
Gohir.D08G102600
Gohir.A02G157100
Gohir.A04G132316
Gohir.A05G025500
Gohir.A08G089000
Gohir.A08G089400
Gohir.A08G142900
Gohir.A10G224350
Gohir.D01G102125
Gohir.D01G102307
Gohir.D08G209250
Gohir.D10G182050
Gohir.D11G259666
Gohir.A09G023450
Gohir.D02G117466
Gohir.D01G042730
Gohir.D08G128470
Gohir.D12G145300
Gohir.A01G221625
Gohir.A09G101460
Gohir.A10G087925
Gohir.A10G226900
Gohir.A12G024432
Gohir.D02G034200
Gohir.D03G073015
Gohir.D05G370650
Gohir.D08G141950
Gohir.D11G316300
Gohir.A05G150450
Gohir.A06G032700
Gohir.A06G036900
Gohir.A08G102200
Gohir.A08G155000
Gohir.A08G158500
Gohir.A08G158600
Gohir.A08G198950
Gohir.A09G004700
Gohir.A11G277050
Gohir.A11G317500
Gohir.A12G205300
Gohir.D01G042100
Gohir.D01G160400
Gohir.D02G151500
Gohir.D05G385800
Gohir.D07G215250
Gohir.D08G007000
Gohir.D08G106101
Gohir.D08G127810
Gohir.D08G140100
Gohir.D08G242201
Gohir.D09G204600
Gohir.D12G144900
Gohir.A01G164480
Gohir.A02G008660
Gohir.A04G116321
Gohir.A08G045100
Gohir.A08G098563
Gohir.A08G110025
Gohir.A08G152500
Gohir.A10G087950
Gohir.A13G175500
Gohir.D02G008125
Gohir.D04G016550
Gohir.D04G124250
Gohir.D05G254850
Gohir.D05G265300
Gohir.D05G347400
Gohir.D05G374150
Gohir.D07G075800
Gohir.D08G103300
Gohir.D10G068700
Gohir.D11G258450
Gohir.D10G230350
Gohir.A01G163175
Gohir.A02G156300
Gohir.A09G202000
Gohir.A09G229900
Gohir.A11G230404
Gohir.D05G337900
Gohir.D05G342116
Gohir.D05G370550
Gohir.D12G023925
Gohir.A01G008200
Gohir.A04G057641
Gohir.A11G299700
Gohir.D01G177100
Gohir.D02G005800
Gohir.A01G094100
Gohir.A02G044703
Gohir.A04G053104
Gohir.A04G109800
Gohir.A05G036300
Gohir.A05G149600
Gohir.A08G041700
Gohir.A11G011800
Gohir.A11G296950
Gohir.A11G315400
Gohir.D02G006200
Gohir.D02G136001
Gohir.D05G163300
Gohir.D06G010340
Gohir.D06G173533
Gohir.D07G075350
Gohir.D09G193300
Gohir.D09G204500
Gohir.D10G198550
Gohir.D11G065300
Gohir.D12G198800
Gohir.1Z049639
Gohir.A01G049233
Gohir.A01G054050
Gohir.A01G227501
Gohir.A02G148500
Gohir.A03G000017
Gohir.A05G239650
Gohir.A08G082562
Gohir.A08G096524
Gohir.A08G221200
Gohir.A08G228900
Gohir.A09G137200
Gohir.A10G012900
Gohir.A11G302000
Gohir.A12G153950
Gohir.A13G026500
Gohir.D01G054266
Gohir.D01G132900
Gohir.D01G134240
Gohir.D01G157800
Gohir.D01G157901
Gohir.D02G091400
Gohir.D03G023450
Gohir.D03G073039
Gohir.D05G018600
Gohir.D05G163150
Gohir.D05G342133
Gohir.D05G385600
Gohir.D06G211900
Gohir.D07G138134
Gohir.D08G108300
Gohir.D08G109400
Gohir.D08G128620
Gohir.D08G202475
Gohir.D10G055750
Gohir.D10G200600
Gohir.D11G064300
Gohir.D11G208666
Gohir.D11G253750
Gohir.D12G143500
Gohir.D12G169250
Gohir.D12G181600
Gohir.D13G000700
Gohir.D05G103800
Gohir.D06G045200
Gohir.A13G046750
Gohir.D01G102021
Gohir.A02G044700
Gohir.A06G020200
Gohir.A08G111600
Gohir.A09G201950
Gohir.A11G180758
Gohir.A13G022750
Gohir.D06G026399
Gohir.D08G123200
Gohir.D13G151978
Gohir.A01G085400
Gohir.A01G221350
Gohir.A02G008720
Gohir.A03G000013
Gohir.A03G028600
Gohir.A04G059026
Gohir.A06G028100
Gohir.A07G079475
Gohir.A08G017600
Gohir.A08G089600
Gohir.A08G109200
Gohir.A08G203066
Gohir.A08G220000
Gohir.A10G000100
Gohir.A10G224680
Gohir.D01G130600
Gohir.D01G182000
Gohir.D02G031114
Gohir.D02G093800
Gohir.D02G151300
Gohir.D03G178000
Gohir.D04G083898
Gohir.D05G337800
Gohir.D08G140775
Gohir.D09G023150
Gohir.D09G192600
Gohir.D11G009800
Gohir.D11G254550
Gohir.D11G258525
Gohir.D12G271100
Gohir.D13G061333
Gohir.A01G048100
Gohir.A01G084300
Gohir.A02G027802
Gohir.A02G125040
Gohir.A03G017300
Gohir.A03G136300
Gohir.A03G167700
Gohir.A04G058152
Gohir.A05G038100
Gohir.A05G277766
Gohir.A05G399100
Gohir.A05G400433
Gohir.A06G019800
Gohir.A07G078200
Gohir.A07G117900
Gohir.A07G166934
Gohir.A08G053000
Gohir.A08G091900
Gohir.A08G125200
Gohir.A08G138600
Gohir.A08G225000
Gohir.A09G028900
Gohir.A09G039365
Gohir.A09G096200
Gohir.A10G225666
Gohir.A11G013500
Gohir.A11G165300
Gohir.A12G038150
Gohir.A12G190433
Gohir.A12G257600
Gohir.A13G046650
Gohir.D01G008798
Gohir.D01G038200
Gohir.D01G122751
Gohir.D01G131600
Gohir.D01G166500
Gohir.D01G180100
Gohir.D02G004000
Gohir.D02G093033
Gohir.D02G095650
Gohir.D02G107600
Gohir.D03G005600
Gohir.D03G064600
Gohir.D04G038200
Gohir.D04G146450
Gohir.D04G163933
Gohir.D04G171250
Gohir.D04G172750
Gohir.D05G116950
Gohir.D05G293300
Gohir.D05G304733
Gohir.D05G353700
Gohir.D07G129850
Gohir.D07G139050
Gohir.D07G139100
Gohir.D07G139300
Gohir.D07G158600
Gohir.D07G181400
Gohir.D07G181975
Gohir.D07G183800
Gohir.D08G095900
Gohir.D08G103400
Gohir.D08G107500
Gohir.D08G113208
Gohir.D08G174700
Gohir.D08G218250
Gohir.D08G239850
Gohir.D09G023125
Gohir.D09G130101
Gohir.D10G119400
Gohir.D11G132850
Gohir.D11G200200
Gohir.D12G032000
Gohir.D13G062550
Gohir.D13G174500
Gohir.D13G215700
Gohir.D13G223400

## Sheet: UA48.unique
UA48.unique
Gohir.A06G171300
Gohir.D10G227450
Gohir.D01G213400
Gohir.D01G023553
Gohir.A06G001400
Gohir.D06G179800
Gohir.D10G230651
Gohir.D10G217801
Gohir.A01G182500
Gohir.D06G027300
Gohir.D05G346100
Gohir.A10G236065
Gohir.A04G132332
Gohir.A06G169300
Gohir.A06G000900
Gohir.A06G172004
Gohir.A11G297625
Gohir.A10G010800
Gohir.D05G303601
Gohir.A07G192700
Gohir.A12G124600
Gohir.A12G269450
Gohir.D02G023100
Gohir.D06G200300
Gohir.A10G230400
Gohir.D01G023568
Gohir.A12G126000
Gohir.A10G231325
Gohir.A10G232601
Gohir.A12G124750
Gohir.D13G030400
Gohir.A06G182050
Gohir.A10G231250
Gohir.A12G123650
Gohir.D05G317800
Gohir.D13G005400
Gohir.D13G006100
Gohir.A11G078000
Gohir.A09G017350
Gohir.D05G345750
Gohir.D09G247700
Gohir.A10G230040
Gohir.A01G035500
Gohir.D12G111674
Gohir.A05G099800
Gohir.A01G024300
Gohir.A04G005250
Gohir.A05G043501
Gohir.A10G182300
Gohir.A13G211700
Gohir.D01G057820
Gohir.D04G055325
Gohir.D05G326950
Gohir.D13G007433
Gohir.A04G095500
Gohir.A06G186600
Gohir.A09G153132
Gohir.D05G032850
Gohir.D05G304766
Gohir.D05G315600
Gohir.D11G158000
Gohir.D13G004400
Gohir.A02G157850
Gohir.A07G155400
Gohir.A08G031600
Gohir.D08G174850
Gohir.A05G349300
Gohir.A05G167950
Gohir.A05G366750
Gohir.A08G043601
Gohir.A10G232150
Gohir.D01G051476
Gohir.D12G265200
Gohir.A03G208000
Gohir.A07G070300
Gohir.A09G147900
Gohir.A10G067000
Gohir.A11G059100
Gohir.A12G237300
Gohir.A13G181100
Gohir.D01G185900
Gohir.D05G328735
Gohir.D07G061700
Gohir.D13G007200
Gohir.D13G005800
Gohir.A05G039300
Gohir.D05G305700
Gohir.D05G337200
Gohir.D06G068466
Gohir.D08G013425
Gohir.A03G199900
Gohir.A04G006900
Gohir.A04G133100
Gohir.A05G099900
Gohir.A07G122500
Gohir.A09G150500
Gohir.A10G208020
Gohir.A11G030300
Gohir.A11G269900
Gohir.A11G292800
Gohir.D01G023517
Gohir.D05G314200
Gohir.D05G320680
Gohir.D07G119500
Gohir.A03G037300
Gohir.A03G139400
Gohir.A03G180301
Gohir.A07G211000
Gohir.A08G057200
Gohir.A08G253800
Gohir.A09G155032
Gohir.A10G176900
Gohir.A10G211700
Gohir.A10G232900
Gohir.A13G067301
Gohir.D03G021350
Gohir.D04G179650
Gohir.D05G326650
Gohir.D05G333200
Gohir.D05G341650
Gohir.D06G203500
Gohir.D08G229150
Gohir.D11G323000
Gohir.D12G206000
Gohir.D12G265100
Gohir.D13G004600
Gohir.D02G194400
Gohir.D05G326875
Gohir.A01G208301
Gohir.A02G027100
Gohir.A02G157300
Gohir.A04G115600
Gohir.A05G360050
Gohir.A06G192400
Gohir.A11G283813
Gohir.A13G025000
Gohir.D05G343566
Gohir.D09G245301
Gohir.A01G125075
Gohir.A03G021400
Gohir.A03G158800
Gohir.A03G166700
Gohir.A04G102050
Gohir.A04G118201
Gohir.A05G000800
Gohir.A05G045550
Gohir.A05G170200
Gohir.A05G287700
Gohir.A05G347700
Gohir.A07G008001
Gohir.A07G122900
Gohir.A07G164400
Gohir.A08G030450
Gohir.A08G178000
Gohir.A08G219400
Gohir.A09G029401
Gohir.A09G033500
Gohir.A09G149300
Gohir.A09G155600
Gohir.A09G165900
Gohir.A10G199401
Gohir.A10G220166
Gohir.A11G080766
Gohir.A11G327000
Gohir.A12G237000
Gohir.A12G277102
Gohir.A13G106416
Gohir.A13G110750
Gohir.D01G007500
Gohir.D01G052225
Gohir.D01G061101
Gohir.D02G033900
Gohir.D02G173800
Gohir.D03G022700
Gohir.D03G069004
Gohir.D07G128500
Gohir.D08G021400
Gohir.D08G192950
Gohir.D08G239368
Gohir.D09G022600
Gohir.D09G246000
Gohir.D10G218000
Gohir.D11G222800
Gohir.D13G143000

## Sheet: CSX8308.unique
CSX8308.unique
Gohir.D05G368250
Gohir.D08G053800
Gohir.D11G335400
Gohir.D05G367984
Gohir.D02G025866
Gohir.D05G010100
Gohir.D05G010050
Gohir.A05G397201
Gohir.D11G335200
Gohir.D11G333900
Gohir.A04G022100
Gohir.A08G044032
Gohir.D05G010150
Gohir.D05G368152
Gohir.D05G367850
Gohir.D05G368351
Gohir.D11G335266
Gohir.D11G336401
Gohir.A04G037466
Gohir.D05G368026
Gohir.D05G367700
Gohir.D05G367900
Gohir.D05G298850
Gohir.D11G335100
Gohir.D05G368301
Gohir.D05G368200
Gohir.D11G335300
Gohir.D10G226900
Gohir.A04G018166
Gohir.A04G037433
Gohir.D05G298300
Gohir.D10G227300
Gohir.D11G334425
Gohir.D11G333500
Gohir.D05G368176
Gohir.A10G055225
Gohir.D11G333100
Gohir.A01G063950
Gohir.A06G123202
Gohir.D02G153700
Gohir.D03G074000
Gohir.D01G089600
Gohir.D02G027800
Gohir.A05G363100
Gohir.A05G396400
Gohir.A01G104400
Gohir.A01G108100
Gohir.A07G183950
Gohir.A11G317300
Gohir.A01G005800
Gohir.A11G196300
Gohir.A02G051900
Gohir.A06G114900
Gohir.D05G130650
Gohir.D05G368068
Gohir.D12G257550
Gohir.D01G199566
Gohir.A05G144450
Gohir.A10G215556
Gohir.D01G206600
Gohir.A06G123206
Gohir.D11G291033
Gohir.A05G067600
Gohir.A05G144000
Gohir.A05G403500
Gohir.D02G154600
Gohir.A02G150000
Gohir.A04G037600
Gohir.D05G368900
Gohir.A02G130300
Gohir.A05G400466
Gohir.A05G102400
Gohir.A05G363400
Gohir.A05G404600
Gohir.A06G127606
Gohir.A08G064500
Gohir.A11G138632
Gohir.D06G032866
Gohir.D11G177600
Gohir.D11G333728
Gohir.A06G122004
Gohir.A07G061900
Gohir.A09G093051
Gohir.A13G229700
Gohir.D01G140940
Gohir.D02G141000
Gohir.D06G048300
Gohir.D08G203601
Gohir.D09G165600
Gohir.D10G221250
Gohir.D10G225766
Gohir.A11G030100
Gohir.D11G335233
Gohir.A01G104125
Gohir.A06G122500
Gohir.A06G124200
Gohir.A07G069632
Gohir.A07G075000
Gohir.A10G205400
Gohir.A12G030751
Gohir.D10G130032
Gohir.A01G077600
Gohir.A01G192450
Gohir.A04G112400
Gohir.A05G141401
Gohir.A05G142900
Gohir.A07G111250
Gohir.A10G019500
Gohir.A11G030161
Gohir.A13G225300
Gohir.D01G126700
Gohir.D02G158100
Gohir.D03G120800
Gohir.D03G146300
Gohir.D05G124632
Gohir.D06G115728
Gohir.D08G201100
Gohir.D09G165400
Gohir.D11G130750

## Sheet: UGA230.unique
UGA230.unique
Gohir.D10G230501
Gohir.D10G230200
Gohir.D02G011150
Gohir.D05G350400
Gohir.D02G025841
Gohir.D02G031057
Gohir.D05G371300
Gohir.D02G076400
Gohir.D10G237016
Gohir.D10G230275
Gohir.D07G199451
Gohir.D02G052500
Gohir.A11G296900
Gohir.D02G052548
Gohir.D05G350100
Gohir.D02G011520
Gohir.D10G236800
Gohir.D05G349700
Gohir.D11G291575
Gohir.D05G350000
Gohir.D05G350200
Gohir.A11G320500
Gohir.D02G033666
Gohir.D02G052516
Gohir.D05G350600
Gohir.D02G015600
Gohir.D05G382201
Gohir.A06G036150
Gohir.A11G301600
Gohir.D02G015750
Gohir.A04G014866
Gohir.D06G174800
Gohir.D05G374300
Gohir.D02G076520
Gohir.A01G050120
Gohir.D05G350300
Gohir.D02G052433
Gohir.D11G316533
Gohir.A10G015680
Gohir.D02G076480
Gohir.D13G093049
Gohir.A04G014800
Gohir.A11G313100
Gohir.D02G052580
Gohir.D10G238032
Gohir.A10G234475
Gohir.D02G015900
Gohir.A06G191601
Gohir.A08G048133
Gohir.D02G011301
Gohir.A11G316500
Gohir.D10G238040
Gohir.A02G027801
Gohir.D10G237000
Gohir.D06G026900
Gohir.D05G264700
Gohir.D02G076440
Gohir.D13G203201
Gohir.D05G349900
Gohir.D06G026800
Gohir.A09G137300
Gohir.D01G137401
Gohir.D11G315614
Gohir.A02G014200
Gohir.D02G052564
Gohir.D02G076350
Gohir.D02G027725
Gohir.D06G026866
Gohir.D02G034150
Gohir.D10G244390
Gohir.D07G165660
Gohir.D11G315366
Gohir.D02G008725
Gohir.D06G177008
Gohir.D07G168350
Gohir.A08G158350
Gohir.A05G282200
Gohir.D12G032400
Gohir.D06G171200
Gohir.A13G201500
Gohir.D12G055633
Gohir.A04G116360
Gohir.A12G039850
Gohir.A13G023600
Gohir.A01G057450
Gohir.A08G123000
Gohir.A08G019700
Gohir.A08G123100
Gohir.D05G349501
Gohir.D05G349601
Gohir.D07G203700
Gohir.D02G202550
Gohir.D05G263300
Gohir.D07G199900
Gohir.D02G027601
Gohir.D06G175916
Gohir.A07G037000
Gohir.D01G029700
Gohir.D11G208633
Gohir.D11G255000
Gohir.A02G021301
Gohir.A04G090600
Gohir.A11G151100
Gohir.D06G026532
Gohir.A01G057400
Gohir.D01G209133
Gohir.D08G212900
Gohir.D11G315785
Gohir.D12G271000
Gohir.A02G077401
Gohir.A04G014600
Gohir.A09G022032
Gohir.D07G198500
Gohir.D10G182050
Gohir.D11G259666
Gohir.D01G042730
Gohir.D11G316300
Gohir.A08G158500
Gohir.A08G158600
Gohir.A08G198950
Gohir.D01G160400
Gohir.D08G242201
Gohir.A04G116321
Gohir.D05G254850
Gohir.D05G265300
Gohir.D05G347400
Gohir.D05G374150
Gohir.D07G075800
Gohir.D10G230350
Gohir.A09G202000
Gohir.A09G229900
Gohir.D05G337900
Gohir.D05G342116
Gohir.A01G094100
Gohir.A11G011800
Gohir.D06G173533
Gohir.D07G075350
Gohir.A01G049233
Gohir.A01G054050
Gohir.A09G137200
Gohir.A11G302000
Gohir.A12G153950
Gohir.D05G342133
Gohir.D10G055750
Gohir.D12G181600
Gohir.A09G201950
Gohir.A13G022750
Gohir.D06G026399
Gohir.A01G085400
Gohir.A03G028600
Gohir.A07G079475
Gohir.D02G031114
Gohir.D09G023150
Gohir.D12G271100
Gohir.A01G084300
Gohir.A03G017300
Gohir.A05G277766
Gohir.A05G399100
Gohir.A06G019800
Gohir.A07G078200
Gohir.A11G013500
Gohir.A12G190433
Gohir.D02G107600
Gohir.D04G146450
Gohir.D04G163933
Gohir.D04G171250
Gohir.D04G172750
Gohir.D07G129850
Gohir.D07G139300
Gohir.D08G218250
Gohir.D08G239850
Gohir.D09G023125
Gohir.D09G130101
Gohir.D10G119400
Gohir.D11G200200
Gohir.D12G032000
