# Supplementary material for: Genome resources for three modern cotton lines guide future breeding efforts
Source: Nat Plants. 2024 May 30;10(6):1039–51. doi: 10.1038/s41477-024-01713-z (PMC11208153; doi:10.1038/s41477-024-01713-z)
Supplement: Supplementary file 5 — Statistical results demonstrating the significance of both the fixed effects of cotton cultivars and the random effects within the model among fibre biometrics. [file 41477_2024_1713_MOESM5_ESM.xlsx]

## Sheet: Sheet1
Supplementary Data 3. Statistical results demonstrating the significance of both the fixed effects of cotton cultivars and the random effects within the model among fiber biometrics.

## Sheet: Table 1
Table 1. Table of analysis of variance showing the significance of the fixed effects of genotypes. Calculation of fixed effect P values are computed for F ratio using KR method (Kenward-Rogers approximation) for degrees of freedom(DF). SS, sum of squares and MS, mean squares.
Fiber metrics	DF1	DF2	SS	MS	F	P
Yield and yield attributes
Lint yield	3	41.779	394378	131459	7.15352	0.000553168
Lint percent	3	53.9757	360.057	120.019	69.7433	1.43187e-18
Seed index (gm)	3	24	25.0015	8.33385	36.9654	3.70534e-09
Fiber quality attributes
Fiber length (inch)	3	51.1592	0.19244	0.0641468	92.6618	1.11487e-20
Uniformity index	3	51.1283	132.255	44.0848	53.147	9.76038e-16
Fiber strength (gm tex-1)	3	50.6528	404.901	134.967	71.1315	3.59046e-18
Fiber fineness (Micronaire)	3	51.1051	0.822138	0.274046	7.13965	0.000428095
Fiber elongation (%)	3	51.2195	0.582834	0.194278	3.84155	0.0148037
Seed attributes
Protein percent	3	105	48.5206	16.1735	5.48581	0.00153349
Oil percent	3	24	84.8624	28.2875	40.1577	1.6375e-09

## Sheet: Table 2
Table 2. Table of analysis of variance showing the significance of the random effects in the model. Calculation of random effect P values are are based on likelihood ratio test via model comparison and anova.
Fiber metrics	Source of variance	Mean Square	Standard deviation	P (Chi square)
Yield and yield attributes
Lint yield	Environment	195192	441.806	<0.0001
	Genotype x Environment	20135.9	141.901	<0.0001
	Replication(environment)	18874.9	137.386	<0.0001
	Residual	18376.9	135.561
Lint percent	Environment	2.68354	1.63815	<0.0001
	Genotype x Environment	1.35296	1.16317	<0.0001
	Replication(environment)	0.0588236	0.242536	ns
	Residual	1.72087	1.31182
Seed index (gm)	Environment	0.150554	0.388013	ns
	Genotype x Environment	0.42174	0.649415	<0.0001
	Replication(environment)	0.0210608	0.145123	ns
	Residual	0.22545	0.474816
Fiber quality attributes
Fiber length (inch)	Environment	0.00295987	0.0544047	<0.0001
	Genotype x Environment	0.000229507	0.0151495	0.0001
	Replication(environment)	3.97434e-05	0.00630424	ns
	Residual	0.000692267	0.026311
Uniformity index	Environment	2.78312	1.66827	<0.0001
	Genotype x Environment	0.00680622	0.0824998	ns
	Replication(environment)	0.0683468	0.261432	ns
	Residual	0.829488	0.910762
Fiber strength (gm tex-1)	Environment	4.87842	2.20871	<0.0001
	Genotype x Environment	0.326003	0.570967	0.0315
	Replication(environment)	0.123246	0.351064	ns
	Residual	1.89743	1.37747
Fiber fineness (Micronaire)	Environment	0.122594	0.350135	<0.0001
	Genotype x Environment	0.0484208	0.220047	<0.0001
	Replication(environment)	0.00998241	0.099912	ns
	Residual	0.0383837	0.195918
Fiber elongation (%)	Environment	0.101895	0.31921	<0.0001
	Genotype x Environment	0.0412981	0.203219	<0.0001
	Replication(environment)	0	0	ns
	Residual	0.0505727	0.224884
Seed attributes
Protein percent	Environment	1.85025	1.36024	<0.0001
	Genotype x Environment	1.00761e-09	3.17428e-05	ns
	Replication(environment)	0.0631778	0.251352	ns
	Residual	2.94825	1.71705
Oil percent	Environment	1.61025	1.26896	0.0002
	Genotype x Environment	1.03779	1.01872	<0.0001
	Replication(environment)	0	0	ns
	Residual	0.704409	0.839291
