# Supplementary material for: Genome resources for three modern cotton lines guide future breeding efforts
Source: Nat Plants. 2024 May 30;10(6):1039–51. doi: 10.1038/s41477-024-01713-z (PMC11208153; doi:10.1038/s41477-024-01713-z)
Supplement: Supplementary file 6 — RNA-seq samples generated and analysed in this study. [file 41477_2024_1713_MOESM6_ESM.xlsx]

## Sheet: libraryInfo
Supplementary Data 5: RNA-seq samples generated/analyzed in this study.
library	raw_reads	prepped_reads	genotype	replicate	group	group_replicate	sample	SRA_run	SRA_study
IWYE	44311095	44038612	CSX8308	1	bud	bud_1	CSX8308.bud_1	Please NOTE: Submission to NCBI is in progress. We will update it during the review process
IWYF	56883887	56687471	CSX8308	2	bud	bud_2	CSX8308.bud_2
IWYG	65076150	64889283	CSX8308	3	bud	bud_3	CSX8308.bud_3
IWZB	90808226	90347511	CSX8308	1	fiber.DPA14	fiber.DPA14_1	CSX8308.fiber.DPA14_1
IWZC	96674575	96406667	CSX8308	2	fiber.DPA14	fiber.DPA14_2	CSX8308.fiber.DPA14_2
IWZD	91933851	91438441	CSX8308	3	fiber.DPA14	fiber.DPA14_3	CSX8308.fiber.DPA14_3
IWZN	64464979	64150145	CSX8308	1	fiber.DPA21	fiber.DPA21_1	CSX8308.fiber.DPA21_1
IWZP	78433478	77577980	CSX8308	2	fiber.DPA21	fiber.DPA21_2	CSX8308.fiber.DPA21_2
IWZQ	70613060	70222851	CSX8308	3	fiber.DPA21	fiber.DPA21_3	CSX8308.fiber.DPA21_3
IWZU	95670443	94910876	CSX8308	1	fiber.DPA28	fiber.DPA28_1	CSX8308.fiber.DPA28_1
IWZW	57813875	57003500	CSX8308	2	fiber.DPA28	fiber.DPA28_2	CSX8308.fiber.DPA28_2
IWZX	55525533	55146687	CSX8308	3	fiber.DPA28	fiber.DPA28_3	CSX8308.fiber.DPA28_3
IWYN	52070895	51855400	CSX8308	1	fiber.DPA7	fiber.DPA7_1	CSX8308.fiber.DPA7_1
IWYP	51726530	51432380	CSX8308	2	fiber.DPA7	fiber.DPA7_2	CSX8308.fiber.DPA7_2
IWYQ	49624047	49467431	CSX8308	3	fiber.DPA7	fiber.DPA7_3	CSX8308.fiber.DPA7_3
IWXU	56701952	56427217	CSX8308	1	leaf	leaf_1	CSX8308.leaf_1
IWXW	15693965	15643097	CSX8308	2	leaf	leaf_2	CSX8308.leaf_2
IWXX	56754303	56576906	CSX8308	3	leaf	leaf_3	CSX8308.leaf_3
IWXY	61438852	61219514	CSX8308	1	root	root_1	CSX8308.root_1
IWXZ	62677171	62344316	CSX8308	2	root	root_2	CSX8308.root_2
IWYA	51159578	50954998	CSX8308	3	root	root_3	CSX8308.root_3
IWYB	56092874	55841775	CSX8308	1	stem	stem_1	CSX8308.stem_1
IWYC	55782580	55574656	CSX8308	2	stem	stem_2	CSX8308.stem_2
IWYD	65685584	65518681	CSX8308	3	stem	stem_3	CSX8308.stem_3
IEWN	20786539	20429216	TM1	1	Cotyledon	Cotyledon_1	TM1.Cotyledon_1
IEWR	23249969	22529848	TM1	2	Cotyledon	Cotyledon_2	TM1.Cotyledon_2
IEXB	30141508	29440238	TM1	1	Exocarp	Exocarp_1	TM1.Exocarp_1
IEXE	33627305	32761900	TM1	2	Exocarp	Exocarp_2	TM1.Exocarp_2
IEUP	22373496	21904944	TM1	1	Fiber.14DPA	Fiber.14DPA_1	TM1.Fiber.14DPA_1
IEUU	29678699	29304200	TM1	2	Fiber.14DPA	Fiber.14DPA_2	TM1.Fiber.14DPA_2
IEUZ	32641142	31811784	TM1	1	Fiber.21DPA	Fiber.21DPA_1	TM1.Fiber.21DPA_1
IEWC	26410000	25962255	TM1	2	Fiber.21DPA	Fiber.21DPA_2	TM1.Fiber.21DPA_2
IEUY	24556198	24038263	TM1	1	Fiber.35DPA	Fiber.35DPA_1	TM1.Fiber.35DPA_1
IEWD	31756945	31142771	TM1	2	Fiber.35DPA	Fiber.35DPA_2	TM1.Fiber.35DPA_2
IEUQ	21851069	21617567	TM1	1	Fiber.7DPA	Fiber.7DPA_1	TM1.Fiber.7DPA_1
IEUT	20279728	19742010	TM1	2	Fiber.7DPA	Fiber.7DPA_2	TM1.Fiber.7DPA_2
IEWQ	24862503	24375106	TM1	1	Hypocotyl	Hypocotyl_1	TM1.Hypocotyl_1
IEWT	44287384	43840898	TM1	2	Hypocotyl	Hypocotyl_2	TM1.Hypocotyl_2
IEWY	40312293	39477323	TM1	1	Immature	Immature_1	TM1.Immature_1
IEXD	48154776	47418370	TM1	2	Immature	Immature_2	TM1.Immature_2
IEWJ	21050720	20752489	TM1	1	Leaf	Leaf_1	TM1.Leaf_1
IEWM	26988603	26222137	TM1	2	Leaf	Leaf_2	TM1.Leaf_2
IEWS	18895562	18639982	TM1	1	Meristem	Meristem_1	TM1.Meristem_1
IEWW	35908861	34851790	TM1	2	Meristem	Meristem_2	TM1.Meristem_2
IEUL	57256969	57125536	TM1	1	Ovule.0DPA	Ovule.0DPA_1	TM1.Ovule.0DPA_1
IEUM	24925905	24676330	TM1	2	Ovule.0DPA	Ovule.0DPA_2	TM1.Ovule.0DPA_2
IEUX	23940819	23589923	TM1	1	Ovule.14DPA	Ovule.14DPA_1	TM1.Ovule.14DPA_1
IEWA	23855506	23331318	TM1	2	Ovule.14DPA	Ovule.14DPA_2	TM1.Ovule.14DPA_2
IEWB	20977713	20768030	TM1	1	Ovule.21DPA	Ovule.21DPA_1	TM1.Ovule.21DPA_1
IEWE	23082781	22541705	TM1	2	Ovule.21DPA	Ovule.21DPA_2	TM1.Ovule.21DPA_2
IEWI	23988321	23524887	TM1	1	Ovule.35DPA	Ovule.35DPA_1	TM1.Ovule.35DPA_1
IEWF	23903811	23534460	TM1	2	Ovule.35DPA	Ovule.35DPA_2	TM1.Ovule.35DPA_2
IEUN	25818956	25546462	TM1	1	Ovule.3DPA	Ovule.3DPA_1	TM1.Ovule.3DPA_1
IEUR	66160727	64793045	TM1	2	Ovule.3DPA	Ovule.3DPA_2	TM1.Ovule.3DPA_2
IEUS	22185041	21907460	TM1	1	Ovule.7DPA	Ovule.7DPA_1	TM1.Ovule.7DPA_1
IEUW	26873006	26383696	TM1	2	Ovule.7DPA	Ovule.7DPA_2	TM1.Ovule.7DPA_2
IEWP	22624037	22092529	TM1	1	Petal	Petal_1	TM1.Petal_1
IEWU	40408398	39480818	TM1	2	Petal	Petal_2	TM1.Petal_2
IEWX	34351121	33517420	TM1	1	Pistil	Pistil_1	TM1.Pistil_1
IEXA	36770819	35843791	TM1	2	Pistil	Pistil_2	TM1.Pistil_2
IEWH	21237311	20901256	TM1	1	Root	Root_1	TM1.Root_1
IEWK	22264352	21771302	TM1	2	Root	Root_2	TM1.Root_2
IEWZ	41070207	40167189	TM1	1	Stamen	Stamen_1	TM1.Stamen_1
IEXC	36826288	35989984	TM1	2	Stamen	Stamen_2	TM1.Stamen_2
IEWG	23988692	23446996	TM1	1	Stem	Stem_1	TM1.Stem_1
IEWL	25029067	24696608	TM1	2	Stem	Stem_2	TM1.Stem_2
IWXR	68440672	68082331	UA48	1	bud	bud_1	UA48.bud_1
IWXS	56782239	56627701	UA48	2	bud	bud_2	UA48.bud_2
IWXT	60490164	60014895	UA48	3	bud	bud_3	UA48.bud_3
IWYY	95937276	95371217	UA48	1	fiber.DPA14	fiber.DPA14_1	UA48.fiber.DPA14_1
IWYZ	72402305	72106733	UA48	2	fiber.DPA14	fiber.DPA14_2	UA48.fiber.DPA14_2
IWZA	85121261	84355943	UA48	3	fiber.DPA14	fiber.DPA14_3	UA48.fiber.DPA14_3
IWZK	98659146	98381503	UA48	1	fiber.DPA21	fiber.DPA21_1	UA48.fiber.DPA21_1
IWZL	91806399	91462480	UA48	2	fiber.DPA21	fiber.DPA21_2	UA48.fiber.DPA21_2
IWZM	26016962	25660621	UA48	3	fiber.DPA21	fiber.DPA21_3	UA48.fiber.DPA21_3
IWYK	58111927	57896314	UA48	1	fiber.DPA7	fiber.DPA7_1	UA48.fiber.DPA7_1
IWYL	56223126	55966931	UA48	2	fiber.DPA7	fiber.DPA7_2	UA48.fiber.DPA7_2
IWYM	45289000	45012742	UA48	3	fiber.DPA7	fiber.DPA7_3	UA48.fiber.DPA7_3
IWXH	58010635	57678816	UA48	1	leaf	leaf_1	UA48.leaf_1
IWXI	68890204	68492135	UA48	2	leaf	leaf_2	UA48.leaf_2
IWXJ	62496665	62352303	UA48	3	leaf	leaf_3	UA48.leaf_3
IWXK	57692523	57494615	UA48	1	root	root_1	UA48.root_1
IWXL	59257436	58867375	UA48	2	root	root_2	UA48.root_2
IWXM	56166588	55956726	UA48	3	root	root_3	UA48.root_3
IWXN	55662095	55523258	UA48	1	stem	stem_1	UA48.stem_1
IWXP	58475636	58250499	UA48	2	stem	stem_2	UA48.stem_2
IWXQ	57641431	57357867	UA48	3	stem	stem_3	UA48.stem_3
IWXE	57325496	57029913	UGA230	1	bud	bud_1	UGA230.bud_1
IWXF	59743390	59598151	UGA230	2	bud	bud_2	UGA230.bud_2
IWXG	55454598	55259619	UGA230	3	bud	bud_3	UGA230.bud_3
IWZE	93625711	93101720	UGA230	1	fiber.DPA14	fiber.DPA14_1	UGA230.fiber.DPA14_1
IWZF	90237375	89857916	UGA230	2	fiber.DPA14	fiber.DPA14_2	UGA230.fiber.DPA14_2
IWZG	103750399	103223527	UGA230	3	fiber.DPA14	fiber.DPA14_3	UGA230.fiber.DPA14_3
IWZR	91767618	91346747	UGA230	1	fiber.DPA21	fiber.DPA21_1	UGA230.fiber.DPA21_1
IWZS	100722659	99633858	UGA230	2	fiber.DPA21	fiber.DPA21_2	UGA230.fiber.DPA21_2
IWZT	117738695	117087358	UGA230	3	fiber.DPA21	fiber.DPA21_3	UGA230.fiber.DPA21_3
IWYR	58750552	58542407	UGA230	1	fiber.DPA7	fiber.DPA7_1	UGA230.fiber.DPA7_1
IWYS	55382550	55159641	UGA230	2	fiber.DPA7	fiber.DPA7_2	UGA230.fiber.DPA7_2
IWYT	66148467	65936538	UGA230	3	fiber.DPA7	fiber.DPA7_3	UGA230.fiber.DPA7_3
IWWW	63941126	63685309	UGA230	1	leaf	leaf_1	UGA230.leaf_1
IWWX	58790744	58595645	UGA230	2	leaf	leaf_2	UGA230.leaf_2
IWWY	54958880	54746284	UGA230	3	leaf	leaf_3	UGA230.leaf_3
IWWZ	62275492	62071907	UGA230	1	root	root_1	UGA230.root_1
IWXA	54847301	54599207	UGA230	2	root	root_2	UGA230.root_2
IWXB	59170403	58951975	UGA230	1	stem	stem_1	UGA230.stem_1
IWXC	60923045	60744077	UGA230	2	stem	stem_2	UGA230.stem_2
IWXD	52419007	52244405	UGA230	3	stem	stem_3	UGA230.stem_3
