# Supplementary material for: Genome resources for three modern cotton lines guide future breeding efforts
Source: Nat Plants. 2024 May 30;10(6):1039–51. doi: 10.1038/s41477-024-01713-z (PMC11208153; doi:10.1038/s41477-024-01713-z)
Supplement: Supplementary file 7 — Physical positions of centromeres and telomeres in TM-1, modern cotton cultivars and ZJU_TM1 chromosomes. [file 41477_2024_1713_MOESM7_ESM.xlsx]

## Sheet: Suppl.Data.5
Supplementary Data 5: Physical positions of centromeres and telomeres in TM-1, modern cotton cultivars and ZJU_TM1 chromosomes.

## Sheet: centromeres
genome	chr	start	end
TM1	A01	66700001	68150000
TM1	A02	69750001	70850000
TM1	A03	39700001	41350000
TM1	A04	34600001	36200000
TM1	A05	56600001	58100000
TM1	A06	55400001	57300000
TM1	A07	60900001	62300000
TM1	A08	51350001	52700000
TM1	A09	19300001	20550000
TM1	A10	47650001	48950000
TM1	A11	72400001	73900000
TM1	A12	34100001	35500000
TM1	A13	33700001	35300000
TM1	D01	34650001	36300000
TM1	D02	32500001	36300000
TM1	D03	13650001	15350000
TM1	D04	26250001	27250000
TM1	D05	41750001	44250000
TM1	D06	34500001	36100000
TM1	D07	41450001	42900000
TM1	D08	25600001	29200000
TM1	D09	20650001	22250000
TM1	D10	39100001	39950000
TM1	D11	44150001	45500000
TM1	D12	18000001	19800000
TM1	D13	29900001	31100000
UGA230	A01	66650001	68150000
UGA230	A02	69700001	70750000
UGA230	A03	40100001	41800000
UGA230	A04	34450001	36100000
UGA230	A05	56450001	57950000
UGA230	A06	55350001	57250000
UGA230	A07	61000001	62400000
UGA230	A08	48650001	50650000
UGA230	A09	19400001	20650000
UGA230	A10	47950001	49250000
UGA230	A11	72000001	73550000
UGA230	A12	34350001	35700000
UGA230	A13	34000001	35500000
UGA230	D01	34950001	36800000
UGA230	D02	31900001	35600000
UGA230	D03	13650001	15300000
UGA230	D04	26400001	27750000
UGA230	D05	42050001	44600000
UGA230	D06	34200001	35800000
UGA230	D07	40950001	42700000
UGA230	D08	25750001	29350000
UGA230	D09	20200001	21750000
UGA230	D10	39250001	40150000
UGA230	D11	44050001	45000000
UGA230	D12	17950001	19800000
UGA230	D13	29900001	31250000
UA48	A01	66150001	67550000
UA48	A02	69450001	70500000
UA48	A03	39250001	40850000
UA48	A04	34500001	36100000
UA48	A05	56150001	57650000
UA48	A06	55450001	57350000
UA48	A07	60850001	62200000
UA48	A08	48150001	50150000
UA48	A09	19450001	20500000
UA48	A10	47500001	48800000
UA48	A11	71850001	73400000
UA48	A12	33700001	35150000
UA48	A13	33600001	35200000
UA48	D01	34650001	36250000
UA48	D02	31950001	35550000
UA48	D03	13650001	15300000
UA48	D04	25750001	26800000
UA48	D05	41150001	43500000
UA48	D06	34300001	35850000
UA48	D07	40250001	42150000
UA48	D08	25450001	28300000
UA48	D09	20300001	21950000
UA48	D10	38900001	39800000
UA48	D11	44000001	45350000
UA48	D12	17900001	19750000
UA48	D13	29900001	31200000
CSX8308	A01	66850001	68350000
CSX8308	A02	69950001	71050000
CSX8308	A03	40450001	42050000
CSX8308	A04	34750001	36350000
CSX8308	A05	56550001	58050000
CSX8308	A06	55350001	57250000
CSX8308	A07	60950001	62350000
CSX8308	A08	48800001	50800000
CSX8308	A09	19300001	20550000
CSX8308	A10	48000001	49350000
CSX8308	A11	72200001	73800000
CSX8308	A12	33450001	34850000
CSX8308	A13	33800001	35400000
CSX8308	D01	35200001	37100000
CSX8308	D02	32400001	36400000
CSX8308	D03	13650001	15300000
CSX8308	D04	26600001	27900000
CSX8308	D05	41850001	44300000
CSX8308	D06	34300001	35850000
CSX8308	D07	41250001	43000000
CSX8308	D08	25800001	29350000
CSX8308	D09	21400001	23000000
CSX8308	D10	38500001	39150000
CSX8308	D11	44350001	45700000
CSX8308	D12	17950001	19800000
CSX8308	D13	30050001	31250000
ZJU_TM1	A01	65850001	67700000
ZJU_TM1	A02	69100001	70950000
ZJU_TM1	A03	39700001	41400000
ZJU_TM1	A04	33850001	35750000
ZJU_TM1	A05	55200001	56850000
ZJU_TM1	A06	54800001	57300000
ZJU_TM1	A07	59300001	60900000
ZJU_TM1	A08	51100001	52700000
ZJU_TM1	A09	18900001	20450000
ZJU_TM1	A10	47000001	48650000
ZJU_TM1	A11	71200001	73050000
ZJU_TM1	A12	34150001	35550000
ZJU_TM1	A13	33300001	35100000
ZJU_TM1	D01	33850001	35150000
ZJU_TM1	D02	32250001	34450000
ZJU_TM1	D03	13150001	15100000
ZJU_TM1	D04	25400001	26700000
ZJU_TM1	D05	41250001	42600000
ZJU_TM1	D06	33950001	35850000
ZJU_TM1	D07	40950001	42200000
ZJU_TM1	D08	25100001	29300000
ZJU_TM1	D09	20000001	21250000
ZJU_TM1	D10	38250001	39250000
ZJU_TM1	D11	43400001	44700000
ZJU_TM1	D12	17800001	19000000
ZJU_TM1	D13	29950001	31450000

## Sheet: telomeres
genome	chr	start	end	position
TM1	A01	1	3287	left
TM1	A01	118657754	118660811	right
TM1	A01	118660839	118664934	right
TM1	A02	3	4256	left
TM1	A02	4281	5018	left
TM1	A02	5214	5875	left
TM1	A02	106517607	106518195	right
TM1	A02	106518230	106525387	right
TM1	A03	111347950	111348459	right
TM1	A03	111348649	111355449	right
TM1	A04	4	456	left
TM1	A04	477	2806	left
TM1	A04	2953	3848	left
TM1	A04	3942	4221	left
TM1	A04	88433133	88434024	right
TM1	A04	88434150	88436551	right
TM1	A05	6	2488	left
TM1	A05	2524	2818	left
TM1	A05	2868	3319	left
TM1	A06	9	3931	left
TM1	A06	126922596	126922901	right
TM1	A06	126923015	126927039	right
TM1	A06	126927240	126930009	right
TM1	A07	1	2509	left
TM1	A07	2531	5214	left
TM1	A07	97579064	97579559	right
TM1	A07	97579656	97579859	right
TM1	A07	97579891	97585170	right
TM1	A07	97585206	97585441	right
TM1	A08	125845329	125845610	right
TM1	A08	125845631	125851755	right
TM1	A10	360	2756	left
TM1	A10	2778	3179	left
TM1	A10	3203	3920	left
TM1	A10	4232	5178	left
TM1	A10	5251	5514	left
TM1	A10	116504380	116504681	right
TM1	A10	116504731	116506063	right
TM1	A10	116506084	116509303	right
TM1	A11	122424485	122429827	right
TM1	A12	4	5336	left
TM1	A12	108331822	108335646	right
TM1	A12	108335697	108335957	right
TM1	A12	108335984	108338204	right
TM1	A13	7	1262	left
TM1	A13	1419	2896	left
TM1	A13	2917	4282	left
TM1	A13	4336	5765	left
TM1	A13	6126	6592	left
TM1	A13	111346746	111349903	right
TM1	D01	34	5475	left
TM1	D02	13	990	left
TM1	D02	1272	5273	left
TM1	D02	5490	6856	left
TM1	D02	7044	7873	left
TM1	D02	72095983	72103087	right
TM1	D03	1	7732	left
TM1	D03	54557734	54557974	right
TM1	D03	54558963	54559384	right
TM1	D03	54559416	54563649	right
TM1	D04	237	3938	left
TM1	D04	57692871	57693465	right
TM1	D04	57693536	57695143	right
TM1	D04	57695318	57697902	right
TM1	D05	7	5219	left
TM1	D05	5244	6540	left
TM1	D05	66185094	66190850	right
TM1	D06	333	5115	left
TM1	D06	66497202	66503395	right
TM1	D06	66503416	66503899	right
TM1	D07	257	5417	left
TM1	D08	69784311	69789711	right
TM1	D09	54092734	54095413	right
TM1	D09	54095657	54097055	right
TM1	D09	54097235	54097744	right
TM1	D10	4	260	left
TM1	D10	281	3004	left
TM1	D10	3027	4898	left
TM1	D10	68494491	68494704	right
TM1	D10	68494898	68500408	right
TM1	D11	73494707	73497153	right
TM1	D11	73497178	73501657	right
TM1	D12	7	5637	left
TM1	D12	63380538	63384658	right
TM1	D13	5	4691	left
TM1	D13	64922913	64923651	right
TM1	D13	64923683	64928972	right
UGA230	A01	7	9959	left
UGA230	A01	9984	13003	left
UGA230	A01	118298485	118304833	right
UGA230	A01	118304869	118305871	right
UGA230	A01	118305898	118308539	right
UGA230	A02	8	2484	left
UGA230	A02	2505	9779	left
UGA230	A02	9801	10613	left
UGA230	A02	106999338	107009891	right
UGA230	A03	10	6578	left
UGA230	A03	6599	12071	left
UGA230	A03	112516009	112528423	right
UGA230	A04	3	10811	left
UGA230	A04	88480694	88486106	right
UGA230	A04	88486130	88487426	right
UGA230	A04	88487472	88490854	right
UGA230	A06	488	5626	left
UGA230	A06	5736	6437	left
UGA230	A06	6467	10878	left
UGA230	A07	10	4400	left
UGA230	A07	4487	6627	left
UGA230	A07	6651	7005	left
UGA230	A07	7034	9029	left
UGA230	A07	9055	9398	left
UGA230	A07	9467	11250	left
UGA230	A07	97868917	97872491	right
UGA230	A07	97872521	97878175	right
UGA230	A08	125437490	125449089	right
UGA230	A10	3	10506	left
UGA230	A10	116966333	116977838	right
UGA230	A11	4	3035	left
UGA230	A11	3093	11358	left
UGA230	A11	121484088	121500852	right
UGA230	A12	5	10552	left
UGA230	A12	108575682	108588390	right
UGA230	A13	3	3795	left
UGA230	A13	3816	5702	left
UGA230	A13	6088	10583	left
UGA230	A13	111495130	111506730	right
UGA230	D01	7	5855	left
UGA230	D01	5879	11434	left
UGA230	D01	66375930	66387702	right
UGA230	D02	7	4564	left
UGA230	D02	4722	10276	left
UGA230	D02	71678615	71686882	right
UGA230	D02	71687042	71688626	right
UGA230	D02	71688647	71689158	right
UGA230	D03	4	14108	left
UGA230	D03	54511057	54511406	right
UGA230	D03	54511593	54513479	right
UGA230	D03	54513506	54514628	right
UGA230	D04	58355608	58356019	right
UGA230	D04	58356125	58363190	right
UGA230	D05	4	10028	left
UGA230	D05	66521408	66533574	right
UGA230	D06	7	4799	left
UGA230	D06	4822	5648	left
UGA230	D06	5672	6119	left
UGA230	D06	6143	10465	left
UGA230	D06	66138376	66144768	right
UGA230	D06	66144792	66150268	right
UGA230	D07	2	3530	left
UGA230	D07	3564	9491	left
UGA230	D08	70022876	70023268	right
UGA230	D08	70023292	70025245	right
UGA230	D09	53736402	53740606	right
UGA230	D10	1	11493	left
UGA230	D10	68247439	68259988	right
UGA230	D11	5	4248	left
UGA230	D11	4269	12286	left
UGA230	D12	2	4948	left
UGA230	D12	4991	6083	left
UGA230	D12	6139	7127	left
UGA230	D13	7	12390	left
UGA230	D13	64937650	64947076	right
UGA230	D13	64947098	64948625	right
UA48	A01	240	6254	left
UA48	A01	117106261	117112083	right
UA48	A02	105662946	105663310	right
UA48	A02	105663336	105664967	right
UA48	A03	641	1076	left
UA48	A03	1099	1523	left
UA48	A03	1920	2231	left
UA48	A03	111003368	111010575	right
UA48	A04	914	1608	left
UA48	A04	1629	8125	left
UA48	A05	5	1413	left
UA48	A05	1445	1842	left
UA48	A05	1866	2291	left
UA48	A06	7	8595	left
UA48	A06	126612879	126613177	right
UA48	A06	126613198	126615415	right
UA48	A06	126615436	126616623	right
UA48	A06	126618267	126620555	right
UA48	A06	126620579	126621340	right
UA48	A07	5	1877	left
UA48	A07	1901	2467	left
UA48	A07	2647	3844	left
UA48	A08	7	299	left
UA48	A08	325	8066	left
UA48	A08	125741881	125742082	right
UA48	A08	125742150	125748359	right
UA48	A09	83012432	83012733	right
UA48	A09	83012931	83017380	right
UA48	A09	83017405	83017733	right
UA48	A10	6	4834	left
UA48	A10	117179452	117179723	right
UA48	A10	117179967	117180264	right
UA48	A10	117180341	117181266	right
UA48	A10	117181294	117182072	right
UA48	A12	161	1749	left
UA48	A12	1770	2113	left
UA48	A12	2436	2869	left
UA48	A12	2890	5292	left
UA48	A12	5313	6471	left
UA48	A12	6922	8183	left
UA48	A13	111137267	111141108	right
UA48	A13	111141137	111141624	right
UA48	A13	111141648	111143901	right
UA48	D02	3	1035	left
UA48	D02	1057	3133	left
UA48	D02	3173	5321	left
UA48	D02	5345	6269	left
UA48	D02	6373	6692	left
UA48	D02	71452179	71455771	right
UA48	D02	71455887	71457844	right
UA48	D03	6	3147	left
UA48	D04	57402169	57402620	right
UA48	D04	57402874	57404313	right
UA48	D04	57405470	57407676	right
UA48	D05	65320806	65321469	right
UA48	D05	65321978	65325124	right
UA48	D05	65325147	65327976	right
UA48	D06	336	4897	left
UA48	D06	4919	5799	left
UA48	D06	6874	7662	left
UA48	D07	7	765	left
UA48	D08	68502709	68505898	right
UA48	D08	68506082	68507983	right
UA48	D08	68508212	68508554	right
UA48	D08	68509011	68510785	right
UA48	D10	1	6975	left
UA48	D10	68169598	68177103	right
UA48	D10	68177128	68177810	right
UA48	D10	68177836	68178165	right
UA48	D11	5	895	left
UA48	D11	2318	4341	left
UA48	D11	4362	6745	left
UA48	D11	6773	7026	left
UA48	D11	7655	7856	left
UA48	D13	64551945	64553350	right
UA48	D13	64553482	64555046	right
UA48	D13	64555089	64558856	right
CSX8308	A01	4	8248	left
CSX8308	A01	119372990	119377422	right
CSX8308	A01	119377444	119381164	right
CSX8308	A02	1	4719	left
CSX8308	A02	5418	5719	left
CSX8308	A02	5747	9264	left
CSX8308	A02	9559	10261	left
CSX8308	A02	107179481	107188845	right
CSX8308	A03	5	5709	left
CSX8308	A03	6211	9310	left
CSX8308	A03	112116378	112124665	right
CSX8308	A04	118	958	left
CSX8308	A04	1073	1922	left
CSX8308	A04	1957	4366	left
CSX8308	A04	4391	5245	left
CSX8308	A04	88703156	88703475	right
CSX8308	A04	88703694	88708244	right
CSX8308	A04	88708280	88712028	right
CSX8308	A05	7	3453	left
CSX8308	A05	3484	6621	left
CSX8308	A05	6671	6993	left
CSX8308	A05	7036	7567	left
CSX8308	A06	2	8489	left
CSX8308	A07	4	4539	left
CSX8308	A07	4561	7050	left
CSX8308	A07	7071	9310	left
CSX8308	A08	2	9210	left
CSX8308	A09	83998146	83998419	right
CSX8308	A09	83998645	84008362	right
CSX8308	A10	7	2043	left
CSX8308	A10	2074	5942	left
CSX8308	A10	5963	7644	left
CSX8308	A10	117238279	117238494	right
CSX8308	A10	117239334	117240267	right
CSX8308	A10	117240301	117243558	right
CSX8308	A10	117243612	117244658	right
CSX8308	A10	117244690	117248278	right
CSX8308	A11	4	7392	left
CSX8308	A11	7562	7879	left
CSX8308	A11	122983020	122985671	right
CSX8308	A11	122985698	122988964	right
CSX8308	A11	122988989	122992940	right
CSX8308	A12	10	7444	left
CSX8308	A12	107727738	107732322	right
CSX8308	A12	107732354	107737405	right
CSX8308	A13	4	8297	left
CSX8308	A13	8323	9683	left
CSX8308	A13	111073082	111076281	right
CSX8308	A13	111076316	111077673	right
CSX8308	A13	111077696	111082397	right
CSX8308	D01	3	1144	left
CSX8308	D01	1165	5983	left
CSX8308	D01	66895510	66900087	right
CSX8308	D01	66900108	66902948	right
CSX8308	D01	66902975	66904374	right
CSX8308	D01	66904400	66904704	right
CSX8308	D02	4	7180	left
CSX8308	D02	7202	9219	left
CSX8308	D02	9295	9825	left
CSX8308	D02	72553489	72557119	right
CSX8308	D02	72557146	72561415	right
CSX8308	D02	72561439	72562121	right
CSX8308	D03	5	3513	left
CSX8308	D03	3536	6383	left
CSX8308	D03	6404	8801	left
CSX8308	D03	8824	10398	left
CSX8308	D03	54595555	54602873	right
CSX8308	D04	58387556	58397549	right
CSX8308	D05	11	9349	left
CSX8308	D05	67127259	67136088	right
CSX8308	D06	66238162	66239940	right
CSX8308	D06	66239972	66244035	right
CSX8308	D06	66244057	66247717	right
CSX8308	D07	9	3899	left
CSX8308	D07	3931	4153	left
CSX8308	D07	4264	7911	left
CSX8308	D08	4	9899	left
CSX8308	D08	69645807	69655474	right
CSX8308	D09	54909097	54910616	right
CSX8308	D09	54910771	54911495	right
CSX8308	D09	54911518	54911828	right
CSX8308	D09	54911851	54914648	right
CSX8308	D09	54915044	54917240	right
CSX8308	D10	4	9196	left
CSX8308	D10	67828991	67829197	right
CSX8308	D10	67829220	67835192	right
CSX8308	D10	67835219	67837696	right
CSX8308	D11	5	6018	left
CSX8308	D11	6473	6677	left
CSX8308	D11	73478841	73484614	right
CSX8308	D11	73484635	73488087	right
CSX8308	D12	3	9310	left
CSX8308	D12	9332	9696	left
CSX8308	D12	63237501	63245177	right
CSX8308	D13	4	9080	left
CSX8308	D13	65224910	65225609	right
CSX8308	D13	65225641	65230051	right
CSX8308	D13	65230761	65231419	right
CSX8308	D13	65231906	65235529	right
ZJU_TM1	A06	126486191	126486526	right
