# Supplementary material for: Genome resources for three modern cotton lines guide future breeding efforts
Source: Nat Plants. 2024 May 30;10(6):1039–51. doi: 10.1038/s41477-024-01713-z (PMC11208153; doi:10.1038/s41477-024-01713-z)
Supplement: Supplementary file 9 — Repeat and gene content comparison between TM-1 reference genome versions, v2 and v3. [file 41477_2024_1713_MOESM9_ESM.csv]

chr	start	end	nBp	id	nBpWindow	propWind	cumProp	linStart	linEnd	y	subg	u
A01	1	5000000	588431	ty3	5e+06	0.1176862	0.1176862	2	5000001	1.1176862	A	A01 A ty3
A01	1000001	6000000	758225	ty3	5e+06	0.151645	0.151645	1000002	6000001	1.151645	A	A01 A ty3
A01	2000001	7000000	903377	ty3	5e+06	0.1806754	0.1806754	2000002	7000001	1.1806754	A	A01 A ty3
A01	3000001	8000000	1039260	ty3	5e+06	0.207852	0.207852	3000002	8000001	1.207852	A	A01 A ty3
A01	4000001	9000000	1062456	ty3	5e+06	0.2124912	0.2124912	4000002	9000001	1.2124912	A	A01 A ty3
A01	5000001	10000000	1287063	ty3	5e+06	0.2574126	0.2574126	5000002	10000001	1.2574126	A	A01 A ty3
A01	6000001	11000000	1267235	ty3	5e+06	0.253447	0.253447	6000002	11000001	1.253447	A	A01 A ty3
A01	7000001	12000000	1278908	ty3	5e+06	0.2557816	0.2557816	7000002	12000001	1.2557816	A	A01 A ty3
A01	8000001	13000000	1279492	ty3	5e+06	0.2558984	0.2558984	8000002	13000001	1.2558984	A	A01 A ty3
A01	9000001	14000000	1525177	ty3	5e+06	0.3050354	0.3050354	9000002	14000001	1.3050354	A	A01 A ty3
A01	10000001	15000000	1338300	ty3	5e+06	0.26766	0.26766	10000002	15000001	1.26766	A	A01 A ty3
A01	11000001	16000000	1586376	ty3	5e+06	0.3172752	0.3172752	11000002	16000001	1.3172752	A	A01 A ty3
A01	12000001	17000000	1719130	ty3	5e+06	0.343826	0.343826	12000002	17000001	1.343826	A	A01 A ty3
A01	13000001	18000000	1875201	ty3	5e+06	0.3750402	0.3750402	13000002	18000001	1.3750402	A	A01 A ty3
A01	14000001	19000000	1749731	ty3	5e+06	0.3499462	0.3499462	14000002	19000001	1.3499462	A	A01 A ty3
A01	15000001	20000000	1787947	ty3	5e+06	0.3575894	0.3575894	15000002	20000001	1.3575894	A	A01 A ty3
A01	16000001	21000000	1630905	ty3	5e+06	0.326181	0.326181	16000002	21000001	1.326181	A	A01 A ty3
A01	17000001	22000000	1544748	ty3	5e+06	0.3089496	0.3089496	17000002	22000001	1.3089496	A	A01 A ty3
A01	18000001	23000000	1602594	ty3	5e+06	0.3205188	0.3205188	18000002	23000001	1.3205188	A	A01 A ty3
A01	19000001	24000000	1738739	ty3	5e+06	0.3477478	0.3477478	19000002	24000001	1.3477478	A	A01 A ty3
A01	20000001	25000000	1891093	ty3	5e+06	0.3782186	0.3782186	20000002	25000001	1.3782186	A	A01 A ty3
A01	21000001	26000000	1939167	ty3	5e+06	0.3878334	0.3878334	21000002	26000001	1.3878334	A	A01 A ty3
A01	22000001	27000000	1990419	ty3	5e+06	0.3980838	0.3980838	22000002	27000001	1.3980838	A	A01 A ty3
A01	23000001	28000000	2013684	ty3	5e+06	0.4027368	0.4027368	23000002	28000001	1.4027368	A	A01 A ty3
A01	24000001	29000000	2061166	ty3	5e+06	0.4122332	0.4122332	24000002	29000001	1.4122332	A	A01 A ty3
A01	25000001	30000000	2256019	ty3	5e+06	0.4512038	0.4512038	25000002	30000001	1.4512038	A	A01 A ty3
A01	26000001	31000000	2394571	ty3	5e+06	0.4789142	0.4789142	26000002	31000001	1.4789142	A	A01 A ty3
A01	27000001	32000000	2626827	ty3	5e+06	0.5253654	0.5253654	27000002	32000001	1.5253654	A	A01 A ty3
A01	28000001	33000000	2608384	ty3	5e+06	0.5216768	0.5216768	28000002	33000001	1.5216768	A	A01 A ty3
A01	29000001	34000000	2559675	ty3	5e+06	0.511935	0.511935	29000002	34000001	1.511935	A	A01 A ty3
A01	30000001	35000000	2514409	ty3	5e+06	0.5028818	0.5028818	30000002	35000001	1.5028818	A	A01 A ty3
A01	31000001	36000000	2607306	ty3	5e+06	0.5214612	0.5214612	31000002	36000001	1.5214612	A	A01 A ty3
A01	32000001	37000000	2534128	ty3	5e+06	0.5068256	0.5068256	32000002	37000001	1.5068256	A	A01 A ty3
A01	33000001	38000000	2706442	ty3	5e+06	0.5412884	0.5412884	33000002	38000001	1.5412884	A	A01 A ty3
A01	34000001	39000000	2843328	ty3	5e+06	0.5686656	0.5686656	34000002	39000001	1.5686656	A	A01 A ty3
A01	35000001	40000000	2811463	ty3	5e+06	0.5622926	0.5622926	35000002	40000001	1.5622926	A	A01 A ty3
A01	36000001	41000000	2641531	ty3	5e+06	0.5283062	0.5283062	36000002	41000001	1.5283062	A	A01 A ty3
A01	37000001	42000000	2558490	ty3	5e+06	0.511698	0.511698	37000002	42000001	1.511698	A	A01 A ty3
A01	38000001	43000000	2363922	ty3	5e+06	0.4727844	0.4727844	38000002	43000001	1.4727844	A	A01 A ty3
A01	39000001	44000000	2217699	ty3	5e+06	0.4435398	0.4435398	39000002	44000001	1.4435398	A	A01 A ty3
A01	40000001	45000000	2205798	ty3	5e+06	0.4411596	0.4411596	40000002	45000001	1.4411596	A	A01 A ty3
A01	41000001	46000000	2330794	ty3	5e+06	0.4661588	0.4661588	41000002	46000001	1.4661588	A	A01 A ty3
A01	42000001	47000000	2490615	ty3	5e+06	0.498123	0.498123	42000002	47000001	1.498123	A	A01 A ty3
A01	43000001	48000000	2670686	ty3	5e+06	0.5341372	0.5341372	43000002	48000001	1.5341372	A	A01 A ty3
A01	44000001	49000000	2598745	ty3	5e+06	0.519749	0.519749	44000002	49000001	1.519749	A	A01 A ty3
A01	45000001	50000000	2592296	ty3	5e+06	0.5184592	0.5184592	45000002	50000001	1.5184592	A	A01 A ty3
A01	46000001	51000000	2576471	ty3	5e+06	0.5152942	0.5152942	46000002	51000001	1.5152942	A	A01 A ty3
A01	47000001	52000000	2577351	ty3	5e+06	0.5154702	0.5154702	47000002	52000001	1.5154702	A	A01 A ty3
A01	48000001	53000000	2580887	ty3	5e+06	0.5161774	0.5161774	48000002	53000001	1.5161774	A	A01 A ty3
A01	49000001	54000000	2701874	ty3	5e+06	0.5403748	0.5403748	49000002	54000001	1.5403748	A	A01 A ty3
A01	50000001	55000000	2703010	ty3	5e+06	0.540602	0.540602	50000002	55000001	1.540602	A	A01 A ty3
A01	51000001	56000000	2576403	ty3	5e+06	0.5152806	0.5152806	51000002	56000001	1.5152806	A	A01 A ty3
A01	52000001	57000000	2521241	ty3	5e+06	0.5042482	0.5042482	52000002	57000001	1.5042482	A	A01 A ty3
A01	53000001	58000000	2520349	ty3	5e+06	0.5040698	0.5040698	53000002	58000001	1.5040698	A	A01 A ty3
A01	54000001	59000000	2545822	ty3	5e+06	0.5091644	0.5091644	54000002	59000001	1.5091644	A	A01 A ty3
A01	55000001	60000000	2521739	ty3	5e+06	0.5043478	0.5043478	55000002	60000001	1.5043478	A	A01 A ty3
A01	56000001	61000000	2625487	ty3	5e+06	0.5250974	0.5250974	56000002	61000001	1.5250974	A	A01 A ty3
A01	57000001	62000000	2630838	ty3	5e+06	0.5261676	0.5261676	57000002	62000001	1.5261676	A	A01 A ty3
A01	58000001	63000000	2603199	ty3	5e+06	0.5206398	0.5206398	58000002	63000001	1.5206398	A	A01 A ty3
A01	59000001	64000000	2554652	ty3	5e+06	0.5109304	0.5109304	59000002	64000001	1.5109304	A	A01 A ty3
A01	60000001	65000000	2581354	ty3	5e+06	0.5162708	0.5162708	60000002	65000001	1.5162708	A	A01 A ty3
A01	61000001	66000000	2564085	ty3	5e+06	0.512817	0.512817	61000002	66000001	1.512817	A	A01 A ty3
A01	62000001	67000000	2539342	ty3	5e+06	0.5078684	0.5078684	62000002	67000001	1.5078684	A	A01 A ty3
A01	63000001	68000000	2490586	ty3	5e+06	0.4981172	0.4981172	63000002	68000001	1.4981172	A	A01 A ty3
A01	64000001	69000000	2563200	ty3	5e+06	0.51264	0.51264	64000002	69000001	1.51264	A	A01 A ty3
A01	65000001	70000000	2617768	ty3	5e+06	0.5235536	0.5235536	65000002	70000001	1.5235536	A	A01 A ty3
A01	66000001	71000000	2707386	ty3	5e+06	0.5414772	0.5414772	66000002	71000001	1.5414772	A	A01 A ty3
A01	67000001	72000000	2801307	ty3	5e+06	0.5602614	0.5602614	67000002	72000001	1.5602614	A	A01 A ty3
A01	68000001	73000000	2790255	ty3	5e+06	0.558051	0.558051	68000002	73000001	1.558051	A	A01 A ty3
A01	69000001	74000000	2753168	ty3	5e+06	0.5506336	0.5506336	69000002	74000001	1.5506336	A	A01 A ty3
A01	70000001	75000000	2651452	ty3	5e+06	0.5302904	0.5302904	70000002	75000001	1.5302904	A	A01 A ty3
A01	71000001	76000000	2556581	ty3	5e+06	0.5113162	0.5113162	71000002	76000001	1.5113162	A	A01 A ty3
A01	72000001	77000000	2493690	ty3	5e+06	0.498738	0.498738	72000002	77000001	1.498738	A	A01 A ty3
A01	73000001	78000000	2547932	ty3	5e+06	0.5095864	0.5095864	73000002	78000001	1.5095864	A	A01 A ty3
A01	74000001	79000000	2577360	ty3	5e+06	0.515472	0.515472	74000002	79000001	1.515472	A	A01 A ty3
A01	75000001	80000000	2672931	ty3	5e+06	0.5345862	0.5345862	75000002	80000001	1.5345862	A	A01 A ty3
A01	76000001	81000000	2728278	ty3	5e+06	0.5456556	0.5456556	76000002	81000001	1.5456556	A	A01 A ty3
A01	77000001	82000000	2687837	ty3	5e+06	0.5375674	0.5375674	77000002	82000001	1.5375674	A	A01 A ty3
A01	78000001	83000000	2643088	ty3	5e+06	0.5286176	0.5286176	78000002	83000001	1.5286176	A	A01 A ty3
A01	79000001	84000000	2637724	ty3	5e+06	0.5275448	0.5275448	79000002	84000001	1.5275448	A	A01 A ty3
A01	80000001	85000000	2597077	ty3	5e+06	0.5194154	0.5194154	80000002	85000001	1.5194154	A	A01 A ty3
A01	81000001	86000000	2635377	ty3	5e+06	0.5270754	0.5270754	81000002	86000001	1.5270754	A	A01 A ty3
A01	82000001	87000000	2591394	ty3	5e+06	0.5182788	0.5182788	82000002	87000001	1.5182788	A	A01 A ty3
A01	83000001	88000000	2623066	ty3	5e+06	0.5246132	0.5246132	83000002	88000001	1.5246132	A	A01 A ty3
A01	84000001	89000000	2474823	ty3	5e+06	0.4949646	0.4949646	84000002	89000001	1.4949646	A	A01 A ty3
A01	85000001	90000000	2493612	ty3	5e+06	0.4987224	0.4987224	85000002	90000001	1.4987224	A	A01 A ty3
A01	86000001	91000000	2538993	ty3	5e+06	0.5077986	0.5077986	86000002	91000001	1.5077986	A	A01 A ty3
A01	87000001	92000000	2546464	ty3	5e+06	0.5092928	0.5092928	87000002	92000001	1.5092928	A	A01 A ty3
A01	88000001	93000000	2429565	ty3	5e+06	0.485913	0.485913	88000002	93000001	1.485913	A	A01 A ty3
A01	89000001	94000000	2575543	ty3	5e+06	0.5151086	0.5151086	89000002	94000001	1.5151086	A	A01 A ty3
A01	90000001	95000000	2440460	ty3	5e+06	0.488092	0.488092	90000002	95000001	1.488092	A	A01 A ty3
A01	91000001	96000000	2219325	ty3	5e+06	0.443865	0.443865	91000002	96000001	1.443865	A	A01 A ty3
A01	92000001	97000000	2288936	ty3	5e+06	0.4577872	0.4577872	92000002	97000001	1.4577872	A	A01 A ty3
A01	93000001	98000000	2373192	ty3	5e+06	0.4746384	0.4746384	93000002	98000001	1.4746384	A	A01 A ty3
A01	94000001	99000000	2471605	ty3	5e+06	0.494321	0.494321	94000002	99000001	1.494321	A	A01 A ty3
A01	95000001	100000000	2547161	ty3	5e+06	0.5094322	0.5094322	95000002	100000001	1.5094322	A	A01 A ty3
A01	96000001	101000000	2526338	ty3	5e+06	0.5052676	0.5052676	96000002	101000001	1.5052676	A	A01 A ty3
A01	97000001	102000000	2383468	ty3	5e+06	0.4766936	0.4766936	97000002	102000001	1.4766936	A	A01 A ty3
A01	98000001	103000000	2466371	ty3	5e+06	0.4932742	0.4932742	98000002	103000001	1.4932742	A	A01 A ty3
A01	99000001	104000000	2349667	ty3	5e+06	0.4699334	0.4699334	99000002	104000001	1.4699334	A	A01 A ty3
A01	100000001	105000000	2392799	ty3	5e+06	0.4785598	0.4785598	100000002	105000001	1.4785598	A	A01 A ty3
A01	101000001	106000000	2452992	ty3	5e+06	0.4905984	0.4905984	101000002	106000001	1.4905984	A	A01 A ty3
A01	102000001	107000000	2372485	ty3	5e+06	0.474497	0.474497	102000002	107000001	1.474497	A	A01 A ty3
A01	103000001	108000000	2162545	ty3	5e+06	0.432509	0.432509	103000002	108000001	1.432509	A	A01 A ty3
A01	104000001	109000000	1900578	ty3	5e+06	0.3801156	0.3801156	104000002	109000001	1.3801156	A	A01 A ty3
A01	105000001	110000000	1638108	ty3	5e+06	0.3276216	0.3276216	105000002	110000001	1.3276216	A	A01 A ty3
A01	106000001	111000000	1490682	ty3	5e+06	0.2981364	0.2981364	106000002	111000001	1.2981364	A	A01 A ty3
A01	107000001	112000000	1473323	ty3	5e+06	0.2946646	0.2946646	107000002	112000001	1.2946646	A	A01 A ty3
A01	108000001	113000000	1367557	ty3	5e+06	0.2735114	0.2735114	108000002	113000001	1.2735114	A	A01 A ty3
A01	109000001	114000000	1329956	ty3	5e+06	0.2659912	0.2659912	109000002	114000001	1.2659912	A	A01 A ty3
A01	110000001	115000000	1307326	ty3	5e+06	0.2614652	0.2614652	110000002	115000001	1.2614652	A	A01 A ty3
A01	111000001	116000000	1288782	ty3	5e+06	0.2577564	0.2577564	111000002	116000001	1.2577564	A	A01 A ty3
A01	112000001	117000000	1138442	ty3	5e+06	0.2276884	0.2276884	112000002	117000001	1.2276884	A	A01 A ty3
A01	113000001	118000000	930083	ty3	5e+06	0.1860166	0.1860166	113000002	118000001	1.1860166	A	A01 A ty3
A01	114000001	118664940	777880	ty3	4664940	0.166750269028112	0.166750269028112	114000002	118664941	1.16675026902811	A	A01 A ty3
A02	1	5000000	641002	ty3	5e+06	0.1282004	0.1282004	123664941	128664940	1.1282004	A	A02 A ty3
A02	1000001	6000000	849151	ty3	5e+06	0.1698302	0.1698302	124664941	129664940	1.1698302	A	A02 A ty3
A02	2000001	7000000	979992	ty3	5e+06	0.1959984	0.1959984	125664941	130664940	1.1959984	A	A02 A ty3
A02	3000001	8000000	1072128	ty3	5e+06	0.2144256	0.2144256	126664941	131664940	1.2144256	A	A02 A ty3
A02	4000001	9000000	1199778	ty3	5e+06	0.2399556	0.2399556	127664941	132664940	1.2399556	A	A02 A ty3
A02	5000001	10000000	1241380	ty3	5e+06	0.248276	0.248276	128664941	133664940	1.248276	A	A02 A ty3
A02	6000001	11000000	1261659	ty3	5e+06	0.2523318	0.2523318	129664941	134664940	1.2523318	A	A02 A ty3
A02	7000001	12000000	1302059	ty3	5e+06	0.2604118	0.2604118	130664941	135664940	1.2604118	A	A02 A ty3
A02	8000001	13000000	1436483	ty3	5e+06	0.2872966	0.2872966	131664941	136664940	1.2872966	A	A02 A ty3
A02	9000001	14000000	1522347	ty3	5e+06	0.3044694	0.3044694	132664941	137664940	1.3044694	A	A02 A ty3
A02	10000001	15000000	1585447	ty3	5e+06	0.3170894	0.3170894	133664941	138664940	1.3170894	A	A02 A ty3
A02	11000001	16000000	1680847	ty3	5e+06	0.3361694	0.3361694	134664941	139664940	1.3361694	A	A02 A ty3
A02	12000001	17000000	1799807	ty3	5e+06	0.3599614	0.3599614	135664941	140664940	1.3599614	A	A02 A ty3
A02	13000001	18000000	1893032	ty3	5e+06	0.3786064	0.3786064	136664941	141664940	1.3786064	A	A02 A ty3
A02	14000001	19000000	1988063	ty3	5e+06	0.3976126	0.3976126	137664941	142664940	1.3976126	A	A02 A ty3
A02	15000001	20000000	2088546	ty3	5e+06	0.4177092	0.4177092	138664941	143664940	1.4177092	A	A02 A ty3
A02	16000001	21000000	2170712	ty3	5e+06	0.4341424	0.4341424	139664941	144664940	1.4341424	A	A02 A ty3
A02	17000001	22000000	2225132	ty3	5e+06	0.4450264	0.4450264	140664941	145664940	1.4450264	A	A02 A ty3
A02	18000001	23000000	2342736	ty3	5e+06	0.4685472	0.4685472	141664941	146664940	1.4685472	A	A02 A ty3
A02	19000001	24000000	2463740	ty3	5e+06	0.492748	0.492748	142664941	147664940	1.492748	A	A02 A ty3
A02	20000001	25000000	2423000	ty3	5e+06	0.4846	0.4846	143664941	148664940	1.4846	A	A02 A ty3
A02	21000001	26000000	2414625	ty3	5e+06	0.482925	0.482925	144664941	149664940	1.482925	A	A02 A ty3
A02	22000001	27000000	2374667	ty3	5e+06	0.4749334	0.4749334	145664941	150664940	1.4749334	A	A02 A ty3
A02	23000001	28000000	2337557	ty3	5e+06	0.4675114	0.4675114	146664941	151664940	1.4675114	A	A02 A ty3
A02	24000001	29000000	2316235	ty3	5e+06	0.463247	0.463247	147664941	152664940	1.463247	A	A02 A ty3
A02	25000001	30000000	2462735	ty3	5e+06	0.492547	0.492547	148664941	153664940	1.492547	A	A02 A ty3
A02	26000001	31000000	2550966	ty3	5e+06	0.5101932	0.5101932	149664941	154664940	1.5101932	A	A02 A ty3
A02	27000001	32000000	2693715	ty3	5e+06	0.538743	0.538743	150664941	155664940	1.538743	A	A02 A ty3
A02	28000001	33000000	2741626	ty3	5e+06	0.5483252	0.5483252	151664941	156664940	1.5483252	A	A02 A ty3
A02	29000001	34000000	2710070	ty3	5e+06	0.542014	0.542014	152664941	157664940	1.542014	A	A02 A ty3
A02	30000001	35000000	2623308	ty3	5e+06	0.5246616	0.5246616	153664941	158664940	1.5246616	A	A02 A ty3
A02	31000001	36000000	2582288	ty3	5e+06	0.5164576	0.5164576	154664941	159664940	1.5164576	A	A02 A ty3
A02	32000001	37000000	2559081	ty3	5e+06	0.5118162	0.5118162	155664941	160664940	1.5118162	A	A02 A ty3
A02	33000001	38000000	2470613	ty3	5e+06	0.4941226	0.4941226	156664941	161664940	1.4941226	A	A02 A ty3
A02	34000001	39000000	2539705	ty3	5e+06	0.507941	0.507941	157664941	162664940	1.507941	A	A02 A ty3
A02	35000001	40000000	2677775	ty3	5e+06	0.535555	0.535555	158664941	163664940	1.535555	A	A02 A ty3
A02	36000001	41000000	2726668	ty3	5e+06	0.5453336	0.5453336	159664941	164664940	1.5453336	A	A02 A ty3
A02	37000001	42000000	2668867	ty3	5e+06	0.5337734	0.5337734	160664941	165664940	1.5337734	A	A02 A ty3
A02	38000001	43000000	2669848	ty3	5e+06	0.5339696	0.5339696	161664941	166664940	1.5339696	A	A02 A ty3
A02	39000001	44000000	2531085	ty3	5e+06	0.506217	0.506217	162664941	167664940	1.506217	A	A02 A ty3
A02	40000001	45000000	2293153	ty3	5e+06	0.4586306	0.4586306	163664941	168664940	1.4586306	A	A02 A ty3
A02	41000001	46000000	2230946	ty3	5e+06	0.4461892	0.4461892	164664941	169664940	1.4461892	A	A02 A ty3
A02	42000001	47000000	2114727	ty3	5e+06	0.4229454	0.4229454	165664941	170664940	1.4229454	A	A02 A ty3
A02	43000001	48000000	2062118	ty3	5e+06	0.4124236	0.4124236	166664941	171664940	1.4124236	A	A02 A ty3
A02	44000001	49000000	2058472	ty3	5e+06	0.4116944	0.4116944	167664941	172664940	1.4116944	A	A02 A ty3
A02	45000001	50000000	2125694	ty3	5e+06	0.4251388	0.4251388	168664941	173664940	1.4251388	A	A02 A ty3
A02	46000001	51000000	2161230	ty3	5e+06	0.432246	0.432246	169664941	174664940	1.432246	A	A02 A ty3
A02	47000001	52000000	2354317	ty3	5e+06	0.4708634	0.4708634	170664941	175664940	1.4708634	A	A02 A ty3
A02	48000001	53000000	2429236	ty3	5e+06	0.4858472	0.4858472	171664941	176664940	1.4858472	A	A02 A ty3
A02	49000001	54000000	2549603	ty3	5e+06	0.5099206	0.5099206	172664941	177664940	1.5099206	A	A02 A ty3
A02	50000001	55000000	2605102	ty3	5e+06	0.5210204	0.5210204	173664941	178664940	1.5210204	A	A02 A ty3
A02	51000001	56000000	2609425	ty3	5e+06	0.521885	0.521885	174664941	179664940	1.521885	A	A02 A ty3
A02	52000001	57000000	2622332	ty3	5e+06	0.5244664	0.5244664	175664941	180664940	1.5244664	A	A02 A ty3
A02	53000001	58000000	2631934	ty3	5e+06	0.5263868	0.5263868	176664941	181664940	1.5263868	A	A02 A ty3
A02	54000001	59000000	2624803	ty3	5e+06	0.5249606	0.5249606	177664941	182664940	1.5249606	A	A02 A ty3
A02	55000001	60000000	2658830	ty3	5e+06	0.531766	0.531766	178664941	183664940	1.531766	A	A02 A ty3
A02	56000001	61000000	2709638	ty3	5e+06	0.5419276	0.5419276	179664941	184664940	1.5419276	A	A02 A ty3
A02	57000001	62000000	2745368	ty3	5e+06	0.5490736	0.5490736	180664941	185664940	1.5490736	A	A02 A ty3
A02	58000001	63000000	2758141	ty3	5e+06	0.5516282	0.5516282	181664941	186664940	1.5516282	A	A02 A ty3
A02	59000001	64000000	2730811	ty3	5e+06	0.5461622	0.5461622	182664941	187664940	1.5461622	A	A02 A ty3
A02	60000001	65000000	2705675	ty3	5e+06	0.541135	0.541135	183664941	188664940	1.541135	A	A02 A ty3
A02	61000001	66000000	2561286	ty3	5e+06	0.5122572	0.5122572	184664941	189664940	1.5122572	A	A02 A ty3
A02	62000001	67000000	2461262	ty3	5e+06	0.4922524	0.4922524	185664941	190664940	1.4922524	A	A02 A ty3
A02	63000001	68000000	2431362	ty3	5e+06	0.4862724	0.4862724	186664941	191664940	1.4862724	A	A02 A ty3
A02	64000001	69000000	2458035	ty3	5e+06	0.491607	0.491607	187664941	192664940	1.491607	A	A02 A ty3
A02	65000001	70000000	2441633	ty3	5e+06	0.4883266	0.4883266	188664941	193664940	1.4883266	A	A02 A ty3
A02	66000001	71000000	2487718	ty3	5e+06	0.4975436	0.4975436	189664941	194664940	1.4975436	A	A02 A ty3
A02	67000001	72000000	2505737	ty3	5e+06	0.5011474	0.5011474	190664941	195664940	1.5011474	A	A02 A ty3
A02	68000001	73000000	2540963	ty3	5e+06	0.5081926	0.5081926	191664941	196664940	1.5081926	A	A02 A ty3
A02	69000001	74000000	2507377	ty3	5e+06	0.5014754	0.5014754	192664941	197664940	1.5014754	A	A02 A ty3
A02	70000001	75000000	2530443	ty3	5e+06	0.5060886	0.5060886	193664941	198664940	1.5060886	A	A02 A ty3
A02	71000001	76000000	2620825	ty3	5e+06	0.524165	0.524165	194664941	199664940	1.524165	A	A02 A ty3
A02	72000001	77000000	2576174	ty3	5e+06	0.5152348	0.5152348	195664941	200664940	1.5152348	A	A02 A ty3
A02	73000001	78000000	2572768	ty3	5e+06	0.5145536	0.5145536	196664941	201664940	1.5145536	A	A02 A ty3
A02	74000001	79000000	2573558	ty3	5e+06	0.5147116	0.5147116	197664941	202664940	1.5147116	A	A02 A ty3
A02	75000001	80000000	2599042	ty3	5e+06	0.5198084	0.5198084	198664941	203664940	1.5198084	A	A02 A ty3
A02	76000001	81000000	2549986	ty3	5e+06	0.5099972	0.5099972	199664941	204664940	1.5099972	A	A02 A ty3
A02	77000001	82000000	2431616	ty3	5e+06	0.4863232	0.4863232	200664941	205664940	1.4863232	A	A02 A ty3
A02	78000001	83000000	2301374	ty3	5e+06	0.4602748	0.4602748	201664941	206664940	1.4602748	A	A02 A ty3
A02	79000001	84000000	2316114	ty3	5e+06	0.4632228	0.4632228	202664941	207664940	1.4632228	A	A02 A ty3
A02	80000001	85000000	2219246	ty3	5e+06	0.4438492	0.4438492	203664941	208664940	1.4438492	A	A02 A ty3
A02	81000001	86000000	2204236	ty3	5e+06	0.4408472	0.4408472	204664941	209664940	1.4408472	A	A02 A ty3
A02	82000001	87000000	2259212	ty3	5e+06	0.4518424	0.4518424	205664941	210664940	1.4518424	A	A02 A ty3
A02	83000001	88000000	2328538	ty3	5e+06	0.4657076	0.4657076	206664941	211664940	1.4657076	A	A02 A ty3
A02	84000001	89000000	2242227	ty3	5e+06	0.4484454	0.4484454	207664941	212664940	1.4484454	A	A02 A ty3
A02	85000001	90000000	2298745	ty3	5e+06	0.459749	0.459749	208664941	213664940	1.459749	A	A02 A ty3
A02	86000001	91000000	2417593	ty3	5e+06	0.4835186	0.4835186	209664941	214664940	1.4835186	A	A02 A ty3
A02	87000001	92000000	2581884	ty3	5e+06	0.5163768	0.5163768	210664941	215664940	1.5163768	A	A02 A ty3
A02	88000001	93000000	2572994	ty3	5e+06	0.5145988	0.5145988	211664941	216664940	1.5145988	A	A02 A ty3
A02	89000001	94000000	2612184	ty3	5e+06	0.5224368	0.5224368	212664941	217664940	1.5224368	A	A02 A ty3
A02	90000001	95000000	2580639	ty3	5e+06	0.5161278	0.5161278	213664941	218664940	1.5161278	A	A02 A ty3
A02	91000001	96000000	2523114	ty3	5e+06	0.5046228	0.5046228	214664941	219664940	1.5046228	A	A02 A ty3
A02	92000001	97000000	2304878	ty3	5e+06	0.4609756	0.4609756	215664941	220664940	1.4609756	A	A02 A ty3
A02	93000001	98000000	2124165	ty3	5e+06	0.424833	0.424833	216664941	221664940	1.424833	A	A02 A ty3
A02	94000001	99000000	1916662	ty3	5e+06	0.3833324	0.3833324	217664941	222664940	1.3833324	A	A02 A ty3
A02	95000001	100000000	1861421	ty3	5e+06	0.3722842	0.3722842	218664941	223664940	1.3722842	A	A02 A ty3
A02	96000001	101000000	1685620	ty3	5e+06	0.337124	0.337124	219664941	224664940	1.337124	A	A02 A ty3
A02	97000001	102000000	1703757	ty3	5e+06	0.3407514	0.3407514	220664941	225664940	1.3407514	A	A02 A ty3
A02	98000001	103000000	1658254	ty3	5e+06	0.3316508	0.3316508	221664941	226664940	1.3316508	A	A02 A ty3
A02	99000001	104000000	1554578	ty3	5e+06	0.3109156	0.3109156	222664941	227664940	1.3109156	A	A02 A ty3
A02	100000001	105000000	1309136	ty3	5e+06	0.2618272	0.2618272	223664941	228664940	1.2618272	A	A02 A ty3
A02	101000001	106000000	1012892	ty3	5e+06	0.2025784	0.2025784	224664941	229664940	1.2025784	A	A02 A ty3
A02	102000001	106525396	649964	ty3	4525396	0.143625883790059	0.143625883790059	225664941	230190336	1.14362588379006	A	A02 A ty3
A03	1	5000000	774645	ty3	5e+06	0.154929	0.154929	235190337	240190336	1.154929	A	A03 A ty3
A03	1000001	6000000	807250	ty3	5e+06	0.16145	0.16145	236190337	241190336	1.16145	A	A03 A ty3
A03	2000001	7000000	922145	ty3	5e+06	0.184429	0.184429	237190337	242190336	1.184429	A	A03 A ty3
A03	3000001	8000000	979991	ty3	5e+06	0.1959982	0.1959982	238190337	243190336	1.1959982	A	A03 A ty3
A03	4000001	9000000	1006833	ty3	5e+06	0.2013666	0.2013666	239190337	244190336	1.2013666	A	A03 A ty3
A03	5000001	10000000	1117931	ty3	5e+06	0.2235862	0.2235862	240190337	245190336	1.2235862	A	A03 A ty3
A03	6000001	11000000	1227441	ty3	5e+06	0.2454882	0.2454882	241190337	246190336	1.2454882	A	A03 A ty3
A03	7000001	12000000	1531795	ty3	5e+06	0.306359	0.306359	242190337	247190336	1.306359	A	A03 A ty3
A03	8000001	13000000	1549783	ty3	5e+06	0.3099566	0.3099566	243190337	248190336	1.3099566	A	A03 A ty3
A03	9000001	14000000	1765216	ty3	5e+06	0.3530432	0.3530432	244190337	249190336	1.3530432	A	A03 A ty3
A03	10000001	15000000	1781096	ty3	5e+06	0.3562192	0.3562192	245190337	250190336	1.3562192	A	A03 A ty3
A03	11000001	16000000	1886700	ty3	5e+06	0.37734	0.37734	246190337	251190336	1.37734	A	A03 A ty3
A03	12000001	17000000	1702720	ty3	5e+06	0.340544	0.340544	247190337	252190336	1.340544	A	A03 A ty3
A03	13000001	18000000	1827629	ty3	5e+06	0.3655258	0.3655258	248190337	253190336	1.3655258	A	A03 A ty3
A03	14000001	19000000	1820807	ty3	5e+06	0.3641614	0.3641614	249190337	254190336	1.3641614	A	A03 A ty3
A03	15000001	20000000	1908630	ty3	5e+06	0.381726	0.381726	250190337	255190336	1.381726	A	A03 A ty3
A03	16000001	21000000	2038361	ty3	5e+06	0.4076722	0.4076722	251190337	256190336	1.4076722	A	A03 A ty3
A03	17000001	22000000	2170540	ty3	5e+06	0.434108	0.434108	252190337	257190336	1.434108	A	A03 A ty3
A03	18000001	23000000	2251289	ty3	5e+06	0.4502578	0.4502578	253190337	258190336	1.4502578	A	A03 A ty3
A03	19000001	24000000	2236388	ty3	5e+06	0.4472776	0.4472776	254190337	259190336	1.4472776	A	A03 A ty3
A03	20000001	25000000	2403357	ty3	5e+06	0.4806714	0.4806714	255190337	260190336	1.4806714	A	A03 A ty3
A03	21000001	26000000	2403124	ty3	5e+06	0.4806248	0.4806248	256190337	261190336	1.4806248	A	A03 A ty3
A03	22000001	27000000	2410218	ty3	5e+06	0.4820436	0.4820436	257190337	262190336	1.4820436	A	A03 A ty3
A03	23000001	28000000	2386093	ty3	5e+06	0.4772186	0.4772186	258190337	263190336	1.4772186	A	A03 A ty3
A03	24000001	29000000	2565203	ty3	5e+06	0.5130406	0.5130406	259190337	264190336	1.5130406	A	A03 A ty3
A03	25000001	30000000	2560562	ty3	5e+06	0.5121124	0.5121124	260190337	265190336	1.5121124	A	A03 A ty3
A03	26000001	31000000	2626195	ty3	5e+06	0.525239	0.525239	261190337	266190336	1.525239	A	A03 A ty3
A03	27000001	32000000	2704676	ty3	5e+06	0.5409352	0.5409352	262190337	267190336	1.5409352	A	A03 A ty3
A03	28000001	33000000	2792824	ty3	5e+06	0.5585648	0.5585648	263190337	268190336	1.5585648	A	A03 A ty3
A03	29000001	34000000	2674374	ty3	5e+06	0.5348748	0.5348748	264190337	269190336	1.5348748	A	A03 A ty3
A03	30000001	35000000	2644131	ty3	5e+06	0.5288262	0.5288262	265190337	270190336	1.5288262	A	A03 A ty3
A03	31000001	36000000	2615583	ty3	5e+06	0.5231166	0.5231166	266190337	271190336	1.5231166	A	A03 A ty3
A03	32000001	37000000	2503154	ty3	5e+06	0.5006308	0.5006308	267190337	272190336	1.5006308	A	A03 A ty3
A03	33000001	38000000	2396365	ty3	5e+06	0.479273	0.479273	268190337	273190336	1.479273	A	A03 A ty3
A03	34000001	39000000	2470856	ty3	5e+06	0.4941712	0.4941712	269190337	274190336	1.4941712	A	A03 A ty3
A03	35000001	40000000	2459922	ty3	5e+06	0.4919844	0.4919844	270190337	275190336	1.4919844	A	A03 A ty3
A03	36000001	41000000	2434742	ty3	5e+06	0.4869484	0.4869484	271190337	276190336	1.4869484	A	A03 A ty3
A03	37000001	42000000	2551801	ty3	5e+06	0.5103602	0.5103602	272190337	277190336	1.5103602	A	A03 A ty3
A03	38000001	43000000	2563821	ty3	5e+06	0.5127642	0.5127642	273190337	278190336	1.5127642	A	A03 A ty3
A03	39000001	44000000	2474066	ty3	5e+06	0.4948132	0.4948132	274190337	279190336	1.4948132	A	A03 A ty3
A03	40000001	45000000	2432976	ty3	5e+06	0.4865952	0.4865952	275190337	280190336	1.4865952	A	A03 A ty3
A03	41000001	46000000	2479516	ty3	5e+06	0.4959032	0.4959032	276190337	281190336	1.4959032	A	A03 A ty3
A03	42000001	47000000	2404473	ty3	5e+06	0.4808946	0.4808946	277190337	282190336	1.4808946	A	A03 A ty3
A03	43000001	48000000	2394859	ty3	5e+06	0.4789718	0.4789718	278190337	283190336	1.4789718	A	A03 A ty3
A03	44000001	49000000	2401300	ty3	5e+06	0.48026	0.48026	279190337	284190336	1.48026	A	A03 A ty3
A03	45000001	50000000	2339101	ty3	5e+06	0.4678202	0.4678202	280190337	285190336	1.4678202	A	A03 A ty3
A03	46000001	51000000	2275455	ty3	5e+06	0.455091	0.455091	281190337	286190336	1.455091	A	A03 A ty3
A03	47000001	52000000	2366574	ty3	5e+06	0.4733148	0.4733148	282190337	287190336	1.4733148	A	A03 A ty3
A03	48000001	53000000	2459813	ty3	5e+06	0.4919626	0.4919626	283190337	288190336	1.4919626	A	A03 A ty3
A03	49000001	54000000	2545208	ty3	5e+06	0.5090416	0.5090416	284190337	289190336	1.5090416	A	A03 A ty3
A03	50000001	55000000	2655707	ty3	5e+06	0.5311414	0.5311414	285190337	290190336	1.5311414	A	A03 A ty3
A03	51000001	56000000	2613009	ty3	5e+06	0.5226018	0.5226018	286190337	291190336	1.5226018	A	A03 A ty3
A03	52000001	57000000	2624549	ty3	5e+06	0.5249098	0.5249098	287190337	292190336	1.5249098	A	A03 A ty3
A03	53000001	58000000	2631807	ty3	5e+06	0.5263614	0.5263614	288190337	293190336	1.5263614	A	A03 A ty3
A03	54000001	59000000	2673527	ty3	5e+06	0.5347054	0.5347054	289190337	294190336	1.5347054	A	A03 A ty3
A03	55000001	60000000	2755601	ty3	5e+06	0.5511202	0.5511202	290190337	295190336	1.5511202	A	A03 A ty3
A03	56000001	61000000	2873304	ty3	5e+06	0.5746608	0.5746608	291190337	296190336	1.5746608	A	A03 A ty3
A03	57000001	62000000	2880160	ty3	5e+06	0.576032	0.576032	292190337	297190336	1.576032	A	A03 A ty3
A03	58000001	63000000	2874069	ty3	5e+06	0.5748138	0.5748138	293190337	298190336	1.5748138	A	A03 A ty3
A03	59000001	64000000	2856695	ty3	5e+06	0.571339	0.571339	294190337	299190336	1.571339	A	A03 A ty3
A03	60000001	65000000	2754100	ty3	5e+06	0.55082	0.55082	295190337	300190336	1.55082	A	A03 A ty3
A03	61000001	66000000	2512698	ty3	5e+06	0.5025396	0.5025396	296190337	301190336	1.5025396	A	A03 A ty3
A03	62000001	67000000	2324724	ty3	5e+06	0.4649448	0.4649448	297190337	302190336	1.4649448	A	A03 A ty3
A03	63000001	68000000	2348764	ty3	5e+06	0.4697528	0.4697528	298190337	303190336	1.4697528	A	A03 A ty3
A03	64000001	69000000	2167819	ty3	5e+06	0.4335638	0.4335638	299190337	304190336	1.4335638	A	A03 A ty3
A03	65000001	70000000	2060486	ty3	5e+06	0.4120972	0.4120972	300190337	305190336	1.4120972	A	A03 A ty3
A03	66000001	71000000	2191413	ty3	5e+06	0.4382826	0.4382826	301190337	306190336	1.4382826	A	A03 A ty3
A03	67000001	72000000	2205839	ty3	5e+06	0.4411678	0.4411678	302190337	307190336	1.4411678	A	A03 A ty3
A03	68000001	73000000	2149305	ty3	5e+06	0.429861	0.429861	303190337	308190336	1.429861	A	A03 A ty3
A03	69000001	74000000	2201761	ty3	5e+06	0.4403522	0.4403522	304190337	309190336	1.4403522	A	A03 A ty3
A03	70000001	75000000	2360888	ty3	5e+06	0.4721776	0.4721776	305190337	310190336	1.4721776	A	A03 A ty3
A03	71000001	76000000	2411611	ty3	5e+06	0.4823222	0.4823222	306190337	311190336	1.4823222	A	A03 A ty3
A03	72000001	77000000	2483725	ty3	5e+06	0.496745	0.496745	307190337	312190336	1.496745	A	A03 A ty3
A03	73000001	78000000	2564508	ty3	5e+06	0.5129016	0.5129016	308190337	313190336	1.5129016	A	A03 A ty3
A03	74000001	79000000	2668711	ty3	5e+06	0.5337422	0.5337422	309190337	314190336	1.5337422	A	A03 A ty3
A03	75000001	80000000	2649014	ty3	5e+06	0.5298028	0.5298028	310190337	315190336	1.5298028	A	A03 A ty3
A03	76000001	81000000	2681966	ty3	5e+06	0.5363932	0.5363932	311190337	316190336	1.5363932	A	A03 A ty3
A03	77000001	82000000	2767477	ty3	5e+06	0.5534954	0.5534954	312190337	317190336	1.5534954	A	A03 A ty3
A03	78000001	83000000	2661255	ty3	5e+06	0.532251	0.532251	313190337	318190336	1.532251	A	A03 A ty3
A03	79000001	84000000	2687220	ty3	5e+06	0.537444	0.537444	314190337	319190336	1.537444	A	A03 A ty3
A03	80000001	85000000	2603073	ty3	5e+06	0.5206146	0.5206146	315190337	320190336	1.5206146	A	A03 A ty3
A03	81000001	86000000	2565275	ty3	5e+06	0.513055	0.513055	316190337	321190336	1.513055	A	A03 A ty3
A03	82000001	87000000	2441008	ty3	5e+06	0.4882016	0.4882016	317190337	322190336	1.4882016	A	A03 A ty3
A03	83000001	88000000	2335986	ty3	5e+06	0.4671972	0.4671972	318190337	323190336	1.4671972	A	A03 A ty3
A03	84000001	89000000	2186116	ty3	5e+06	0.4372232	0.4372232	319190337	324190336	1.4372232	A	A03 A ty3
A03	85000001	90000000	2219870	ty3	5e+06	0.443974	0.443974	320190337	325190336	1.443974	A	A03 A ty3
A03	86000001	91000000	2072808	ty3	5e+06	0.4145616	0.4145616	321190337	326190336	1.4145616	A	A03 A ty3
A03	87000001	92000000	1892424	ty3	5e+06	0.3784848	0.3784848	322190337	327190336	1.3784848	A	A03 A ty3
A03	88000001	93000000	1935857	ty3	5e+06	0.3871714	0.3871714	323190337	328190336	1.3871714	A	A03 A ty3
A03	89000001	94000000	1992793	ty3	5e+06	0.3985586	0.3985586	324190337	329190336	1.3985586	A	A03 A ty3
A03	90000001	95000000	1898972	ty3	5e+06	0.3797944	0.3797944	325190337	330190336	1.3797944	A	A03 A ty3
A03	91000001	96000000	1929017	ty3	5e+06	0.3858034	0.3858034	326190337	331190336	1.3858034	A	A03 A ty3
A03	92000001	97000000	1934006	ty3	5e+06	0.3868012	0.3868012	327190337	332190336	1.3868012	A	A03 A ty3
A03	93000001	98000000	1954147	ty3	5e+06	0.3908294	0.3908294	328190337	333190336	1.3908294	A	A03 A ty3
A03	94000001	99000000	1887701	ty3	5e+06	0.3775402	0.3775402	329190337	334190336	1.3775402	A	A03 A ty3
A03	95000001	100000000	1760975	ty3	5e+06	0.352195	0.352195	330190337	335190336	1.352195	A	A03 A ty3
A03	96000001	101000000	1770810	ty3	5e+06	0.354162	0.354162	331190337	336190336	1.354162	A	A03 A ty3
A03	97000001	102000000	1770081	ty3	5e+06	0.3540162	0.3540162	332190337	337190336	1.3540162	A	A03 A ty3
A03	98000001	103000000	1585426	ty3	5e+06	0.3170852	0.3170852	333190337	338190336	1.3170852	A	A03 A ty3
A03	99000001	104000000	1509740	ty3	5e+06	0.301948	0.301948	334190337	339190336	1.301948	A	A03 A ty3
A03	100000001	105000000	1475063	ty3	5e+06	0.2950126	0.2950126	335190337	340190336	1.2950126	A	A03 A ty3
A03	101000001	106000000	1281385	ty3	5e+06	0.256277	0.256277	336190337	341190336	1.256277	A	A03 A ty3
A03	102000001	107000000	1238977	ty3	5e+06	0.2477954	0.2477954	337190337	342190336	1.2477954	A	A03 A ty3
A03	103000001	108000000	1233316	ty3	5e+06	0.2466632	0.2466632	338190337	343190336	1.2466632	A	A03 A ty3
A03	104000001	109000000	1047413	ty3	5e+06	0.2094826	0.2094826	339190337	344190336	1.2094826	A	A03 A ty3
A03	105000001	110000000	894897	ty3	5e+06	0.1789794	0.1789794	340190337	345190336	1.1789794	A	A03 A ty3
A03	106000001	111000000	707491	ty3	5e+06	0.1414982	0.1414982	341190337	346190336	1.1414982	A	A03 A ty3
A03	107000001	111355455	483485	ty3	4355455	0.111006771967567	0.111006771967567	342190337	346545791	1.11100677196757	A	A03 A ty3
A04	1	5000000	999161	ty3	5e+06	0.1998322	0.1998322	351545792	356545791	1.1998322	A	A04 A ty3
A04	1000001	6000000	1224857	ty3	5e+06	0.2449714	0.2449714	352545792	357545791	1.2449714	A	A04 A ty3
A04	2000001	7000000	1343536	ty3	5e+06	0.2687072	0.2687072	353545792	358545791	1.2687072	A	A04 A ty3
A04	3000001	8000000	1367974	ty3	5e+06	0.2735948	0.2735948	354545792	359545791	1.2735948	A	A04 A ty3
A04	4000001	9000000	1306275	ty3	5e+06	0.261255	0.261255	355545792	360545791	1.261255	A	A04 A ty3
A04	5000001	10000000	1260066	ty3	5e+06	0.2520132	0.2520132	356545792	361545791	1.2520132	A	A04 A ty3
A04	6000001	11000000	1278140	ty3	5e+06	0.255628	0.255628	357545792	362545791	1.255628	A	A04 A ty3
A04	7000001	12000000	1499355	ty3	5e+06	0.299871	0.299871	358545792	363545791	1.299871	A	A04 A ty3
A04	8000001	13000000	1638370	ty3	5e+06	0.327674	0.327674	359545792	364545791	1.327674	A	A04 A ty3
A04	9000001	14000000	1711684	ty3	5e+06	0.3423368	0.3423368	360545792	365545791	1.3423368	A	A04 A ty3
A04	10000001	15000000	1885943	ty3	5e+06	0.3771886	0.3771886	361545792	366545791	1.3771886	A	A04 A ty3
A04	11000001	16000000	1992565	ty3	5e+06	0.398513	0.398513	362545792	367545791	1.398513	A	A04 A ty3
A04	12000001	17000000	2088188	ty3	5e+06	0.4176376	0.4176376	363545792	368545791	1.4176376	A	A04 A ty3
A04	13000001	18000000	2281906	ty3	5e+06	0.4563812	0.4563812	364545792	369545791	1.4563812	A	A04 A ty3
A04	14000001	19000000	2535032	ty3	5e+06	0.5070064	0.5070064	365545792	370545791	1.5070064	A	A04 A ty3
A04	15000001	20000000	2607975	ty3	5e+06	0.521595	0.521595	366545792	371545791	1.521595	A	A04 A ty3
A04	16000001	21000000	2764376	ty3	5e+06	0.5528752	0.5528752	367545792	372545791	1.5528752	A	A04 A ty3
A04	17000001	22000000	2790588	ty3	5e+06	0.5581176	0.5581176	368545792	373545791	1.5581176	A	A04 A ty3
A04	18000001	23000000	2752184	ty3	5e+06	0.5504368	0.5504368	369545792	374545791	1.5504368	A	A04 A ty3
A04	19000001	24000000	2769829	ty3	5e+06	0.5539658	0.5539658	370545792	375545791	1.5539658	A	A04 A ty3
A04	20000001	25000000	2851628	ty3	5e+06	0.5703256	0.5703256	371545792	376545791	1.5703256	A	A04 A ty3
A04	21000001	26000000	2894929	ty3	5e+06	0.5789858	0.5789858	372545792	377545791	1.5789858	A	A04 A ty3
A04	22000001	27000000	2872089	ty3	5e+06	0.5744178	0.5744178	373545792	378545791	1.5744178	A	A04 A ty3
A04	23000001	28000000	2881519	ty3	5e+06	0.5763038	0.5763038	374545792	379545791	1.5763038	A	A04 A ty3
A04	24000001	29000000	2750321	ty3	5e+06	0.5500642	0.5500642	375545792	380545791	1.5500642	A	A04 A ty3
A04	25000001	30000000	2703188	ty3	5e+06	0.5406376	0.5406376	376545792	381545791	1.5406376	A	A04 A ty3
A04	26000001	31000000	2586768	ty3	5e+06	0.5173536	0.5173536	377545792	382545791	1.5173536	A	A04 A ty3
A04	27000001	32000000	2603362	ty3	5e+06	0.5206724	0.5206724	378545792	383545791	1.5206724	A	A04 A ty3
A04	28000001	33000000	2667568	ty3	5e+06	0.5335136	0.5335136	379545792	384545791	1.5335136	A	A04 A ty3
A04	29000001	34000000	2737668	ty3	5e+06	0.5475336	0.5475336	380545792	385545791	1.5475336	A	A04 A ty3
A04	30000001	35000000	2721377	ty3	5e+06	0.5442754	0.5442754	381545792	386545791	1.5442754	A	A04 A ty3
A04	31000001	36000000	2708147	ty3	5e+06	0.5416294	0.5416294	382545792	387545791	1.5416294	A	A04 A ty3
A04	32000001	37000000	2686965	ty3	5e+06	0.537393	0.537393	383545792	388545791	1.537393	A	A04 A ty3
A04	33000001	38000000	2515881	ty3	5e+06	0.5031762	0.5031762	384545792	389545791	1.5031762	A	A04 A ty3
A04	34000001	39000000	2599671	ty3	5e+06	0.5199342	0.5199342	385545792	390545791	1.5199342	A	A04 A ty3
A04	35000001	40000000	2666068	ty3	5e+06	0.5332136	0.5332136	386545792	391545791	1.5332136	A	A04 A ty3
A04	36000001	41000000	2790064	ty3	5e+06	0.5580128	0.5580128	387545792	392545791	1.5580128	A	A04 A ty3
A04	37000001	42000000	2795827	ty3	5e+06	0.5591654	0.5591654	388545792	393545791	1.5591654	A	A04 A ty3
A04	38000001	43000000	2956706	ty3	5e+06	0.5913412	0.5913412	389545792	394545791	1.5913412	A	A04 A ty3
A04	39000001	44000000	2947569	ty3	5e+06	0.5895138	0.5895138	390545792	395545791	1.5895138	A	A04 A ty3
A04	40000001	45000000	2866299	ty3	5e+06	0.5732598	0.5732598	391545792	396545791	1.5732598	A	A04 A ty3
A04	41000001	46000000	2807288	ty3	5e+06	0.5614576	0.5614576	392545792	397545791	1.5614576	A	A04 A ty3
A04	42000001	47000000	2908016	ty3	5e+06	0.5816032	0.5816032	393545792	398545791	1.5816032	A	A04 A ty3
A04	43000001	48000000	2915964	ty3	5e+06	0.5831928	0.5831928	394545792	399545791	1.5831928	A	A04 A ty3
A04	44000001	49000000	2936931	ty3	5e+06	0.5873862	0.5873862	395545792	400545791	1.5873862	A	A04 A ty3
A04	45000001	50000000	2901487	ty3	5e+06	0.5802974	0.5802974	396545792	401545791	1.5802974	A	A04 A ty3
A04	46000001	51000000	2685983	ty3	5e+06	0.5371966	0.5371966	397545792	402545791	1.5371966	A	A04 A ty3
A04	47000001	52000000	2538588	ty3	5e+06	0.5077176	0.5077176	398545792	403545791	1.5077176	A	A04 A ty3
A04	48000001	53000000	2440467	ty3	5e+06	0.4880934	0.4880934	399545792	404545791	1.4880934	A	A04 A ty3
A04	49000001	54000000	2429255	ty3	5e+06	0.485851	0.485851	400545792	405545791	1.485851	A	A04 A ty3
A04	50000001	55000000	2462425	ty3	5e+06	0.492485	0.492485	401545792	406545791	1.492485	A	A04 A ty3
A04	51000001	56000000	2636432	ty3	5e+06	0.5272864	0.5272864	402545792	407545791	1.5272864	A	A04 A ty3
A04	52000001	57000000	2745557	ty3	5e+06	0.5491114	0.5491114	403545792	408545791	1.5491114	A	A04 A ty3
A04	53000001	58000000	2826571	ty3	5e+06	0.5653142	0.5653142	404545792	409545791	1.5653142	A	A04 A ty3
A04	54000001	59000000	2750421	ty3	5e+06	0.5500842	0.5500842	405545792	410545791	1.5500842	A	A04 A ty3
A04	55000001	60000000	2831205	ty3	5e+06	0.566241	0.566241	406545792	411545791	1.566241	A	A04 A ty3
A04	56000001	61000000	2762476	ty3	5e+06	0.5524952	0.5524952	407545792	412545791	1.5524952	A	A04 A ty3
A04	57000001	62000000	2719405	ty3	5e+06	0.543881	0.543881	408545792	413545791	1.543881	A	A04 A ty3
A04	58000001	63000000	2599912	ty3	5e+06	0.5199824	0.5199824	409545792	414545791	1.5199824	A	A04 A ty3
A04	59000001	64000000	2572241	ty3	5e+06	0.5144482	0.5144482	410545792	415545791	1.5144482	A	A04 A ty3
A04	60000001	65000000	2397794	ty3	5e+06	0.4795588	0.4795588	411545792	416545791	1.4795588	A	A04 A ty3
A04	61000001	66000000	2352408	ty3	5e+06	0.4704816	0.4704816	412545792	417545791	1.4704816	A	A04 A ty3
A04	62000001	67000000	2437934	ty3	5e+06	0.4875868	0.4875868	413545792	418545791	1.4875868	A	A04 A ty3
A04	63000001	68000000	2414445	ty3	5e+06	0.482889	0.482889	414545792	419545791	1.482889	A	A04 A ty3
A04	64000001	69000000	2331543	ty3	5e+06	0.4663086	0.4663086	415545792	420545791	1.4663086	A	A04 A ty3
A04	65000001	70000000	2232972	ty3	5e+06	0.4465944	0.4465944	416545792	421545791	1.4465944	A	A04 A ty3
A04	66000001	71000000	2283044	ty3	5e+06	0.4566088	0.4566088	417545792	422545791	1.4566088	A	A04 A ty3
A04	67000001	72000000	2177726	ty3	5e+06	0.4355452	0.4355452	418545792	423545791	1.4355452	A	A04 A ty3
A04	68000001	73000000	2217031	ty3	5e+06	0.4434062	0.4434062	419545792	424545791	1.4434062	A	A04 A ty3
A04	69000001	74000000	2250011	ty3	5e+06	0.4500022	0.4500022	420545792	425545791	1.4500022	A	A04 A ty3
A04	70000001	75000000	2186523	ty3	5e+06	0.4373046	0.4373046	421545792	426545791	1.4373046	A	A04 A ty3
A04	71000001	76000000	2160789	ty3	5e+06	0.4321578	0.4321578	422545792	427545791	1.4321578	A	A04 A ty3
A04	72000001	77000000	1943382	ty3	5e+06	0.3886764	0.3886764	423545792	428545791	1.3886764	A	A04 A ty3
A04	73000001	78000000	1775463	ty3	5e+06	0.3550926	0.3550926	424545792	429545791	1.3550926	A	A04 A ty3
A04	74000001	79000000	1568082	ty3	5e+06	0.3136164	0.3136164	425545792	430545791	1.3136164	A	A04 A ty3
A04	75000001	80000000	1661602	ty3	5e+06	0.3323204	0.3323204	426545792	431545791	1.3323204	A	A04 A ty3
A04	76000001	81000000	1485586	ty3	5e+06	0.2971172	0.2971172	427545792	432545791	1.2971172	A	A04 A ty3
A04	77000001	82000000	1474038	ty3	5e+06	0.2948076	0.2948076	428545792	433545791	1.2948076	A	A04 A ty3
A04	78000001	83000000	1494050	ty3	5e+06	0.29881	0.29881	429545792	434545791	1.29881	A	A04 A ty3
A04	79000001	84000000	1405014	ty3	5e+06	0.2810028	0.2810028	430545792	435545791	1.2810028	A	A04 A ty3
A04	80000001	85000000	1273691	ty3	5e+06	0.2547382	0.2547382	431545792	436545791	1.2547382	A	A04 A ty3
A04	81000001	86000000	1130165	ty3	5e+06	0.226033	0.226033	432545792	437545791	1.226033	A	A04 A ty3
A04	82000001	87000000	969877	ty3	5e+06	0.1939754	0.1939754	433545792	438545791	1.1939754	A	A04 A ty3
A04	83000001	88000000	708895	ty3	5e+06	0.141779	0.141779	434545792	439545791	1.141779	A	A04 A ty3
A04	84000001	88436554	577089	ty3	4436554	0.130075955347326	0.130075955347326	435545792	439982345	1.13007595534733	A	A04 A ty3
A05	1	5000000	519012	ty3	5e+06	0.1038024	0.1038024	444982346	449982345	1.1038024	A	A05 A ty3
A05	1000001	6000000	430054	ty3	5e+06	0.0860108	0.0860108	445982346	450982345	1.0860108	A	A05 A ty3
A05	2000001	7000000	419201	ty3	5e+06	0.0838402	0.0838402	446982346	451982345	1.0838402	A	A05 A ty3
A05	3000001	8000000	348170	ty3	5e+06	0.069634	0.069634	447982346	452982345	1.069634	A	A05 A ty3
A05	4000001	9000000	323454	ty3	5e+06	0.0646908	0.0646908	448982346	453982345	1.0646908	A	A05 A ty3
A05	5000001	10000000	259111	ty3	5e+06	0.0518222	0.0518222	449982346	454982345	1.0518222	A	A05 A ty3
A05	6000001	11000000	339770	ty3	5e+06	0.067954	0.067954	450982346	455982345	1.067954	A	A05 A ty3
A05	7000001	12000000	369055	ty3	5e+06	0.073811	0.073811	451982346	456982345	1.073811	A	A05 A ty3
A05	8000001	13000000	381087	ty3	5e+06	0.0762174	0.0762174	452982346	457982345	1.0762174	A	A05 A ty3
A05	9000001	14000000	380408	ty3	5e+06	0.0760816	0.0760816	453982346	458982345	1.0760816	A	A05 A ty3
A05	10000001	15000000	493066	ty3	5e+06	0.0986132	0.0986132	454982346	459982345	1.0986132	A	A05 A ty3
A05	11000001	16000000	471044	ty3	5e+06	0.0942088	0.0942088	455982346	460982345	1.0942088	A	A05 A ty3
A05	12000001	17000000	484694	ty3	5e+06	0.0969388	0.0969388	456982346	461982345	1.0969388	A	A05 A ty3
A05	13000001	18000000	508757	ty3	5e+06	0.1017514	0.1017514	457982346	462982345	1.1017514	A	A05 A ty3
A05	14000001	19000000	610737	ty3	5e+06	0.1221474	0.1221474	458982346	463982345	1.1221474	A	A05 A ty3
A05	15000001	20000000	596133	ty3	5e+06	0.1192266	0.1192266	459982346	464982345	1.1192266	A	A05 A ty3
A05	16000001	21000000	580523	ty3	5e+06	0.1161046	0.1161046	460982346	465982345	1.1161046	A	A05 A ty3
A05	17000001	22000000	551945	ty3	5e+06	0.110389	0.110389	461982346	466982345	1.110389	A	A05 A ty3
A05	18000001	23000000	598752	ty3	5e+06	0.1197504	0.1197504	462982346	467982345	1.1197504	A	A05 A ty3
A05	19000001	24000000	560367	ty3	5e+06	0.1120734	0.1120734	463982346	468982345	1.1120734	A	A05 A ty3
A05	20000001	25000000	599465	ty3	5e+06	0.119893	0.119893	464982346	469982345	1.119893	A	A05 A ty3
A05	21000001	26000000	757304	ty3	5e+06	0.1514608	0.1514608	465982346	470982345	1.1514608	A	A05 A ty3
A05	22000001	27000000	965061	ty3	5e+06	0.1930122	0.1930122	466982346	471982345	1.1930122	A	A05 A ty3
A05	23000001	28000000	987415	ty3	5e+06	0.197483	0.197483	467982346	472982345	1.197483	A	A05 A ty3
A05	24000001	29000000	1053659	ty3	5e+06	0.2107318	0.2107318	468982346	473982345	1.2107318	A	A05 A ty3
A05	25000001	30000000	1074129	ty3	5e+06	0.2148258	0.2148258	469982346	474982345	1.2148258	A	A05 A ty3
A05	26000001	31000000	1002973	ty3	5e+06	0.2005946	0.2005946	470982346	475982345	1.2005946	A	A05 A ty3
A05	27000001	32000000	966301	ty3	5e+06	0.1932602	0.1932602	471982346	476982345	1.1932602	A	A05 A ty3
A05	28000001	33000000	1057681	ty3	5e+06	0.2115362	0.2115362	472982346	477982345	1.2115362	A	A05 A ty3
A05	29000001	34000000	1189551	ty3	5e+06	0.2379102	0.2379102	473982346	478982345	1.2379102	A	A05 A ty3
A05	30000001	35000000	1402513	ty3	5e+06	0.2805026	0.2805026	474982346	479982345	1.2805026	A	A05 A ty3
A05	31000001	36000000	1447666	ty3	5e+06	0.2895332	0.2895332	475982346	480982345	1.2895332	A	A05 A ty3
A05	32000001	37000000	1487242	ty3	5e+06	0.2974484	0.2974484	476982346	481982345	1.2974484	A	A05 A ty3
A05	33000001	38000000	1587970	ty3	5e+06	0.317594	0.317594	477982346	482982345	1.317594	A	A05 A ty3
A05	34000001	39000000	1559107	ty3	5e+06	0.3118214	0.3118214	478982346	483982345	1.3118214	A	A05 A ty3
A05	35000001	40000000	1369975	ty3	5e+06	0.273995	0.273995	479982346	484982345	1.273995	A	A05 A ty3
A05	36000001	41000000	1494625	ty3	5e+06	0.298925	0.298925	480982346	485982345	1.298925	A	A05 A ty3
A05	37000001	42000000	1607063	ty3	5e+06	0.3214126	0.3214126	481982346	486982345	1.3214126	A	A05 A ty3
A05	38000001	43000000	1591089	ty3	5e+06	0.3182178	0.3182178	482982346	487982345	1.3182178	A	A05 A ty3
A05	39000001	44000000	1708083	ty3	5e+06	0.3416166	0.3416166	483982346	488982345	1.3416166	A	A05 A ty3
A05	40000001	45000000	1911382	ty3	5e+06	0.3822764	0.3822764	484982346	489982345	1.3822764	A	A05 A ty3
A05	41000001	46000000	1967812	ty3	5e+06	0.3935624	0.3935624	485982346	490982345	1.3935624	A	A05 A ty3
A05	42000001	47000000	2127190	ty3	5e+06	0.425438	0.425438	486982346	491982345	1.425438	A	A05 A ty3
A05	43000001	48000000	2189553	ty3	5e+06	0.4379106	0.4379106	487982346	492982345	1.4379106	A	A05 A ty3
A05	44000001	49000000	2182217	ty3	5e+06	0.4364434	0.4364434	488982346	493982345	1.4364434	A	A05 A ty3
A05	45000001	50000000	2308315	ty3	5e+06	0.461663	0.461663	489982346	494982345	1.461663	A	A05 A ty3
A05	46000001	51000000	2450334	ty3	5e+06	0.4900668	0.4900668	490982346	495982345	1.4900668	A	A05 A ty3
A05	47000001	52000000	2459106	ty3	5e+06	0.4918212	0.4918212	491982346	496982345	1.4918212	A	A05 A ty3
A05	48000001	53000000	2499690	ty3	5e+06	0.499938	0.499938	492982346	497982345	1.499938	A	A05 A ty3
A05	49000001	54000000	2495335	ty3	5e+06	0.499067	0.499067	493982346	498982345	1.499067	A	A05 A ty3
A05	50000001	55000000	2444378	ty3	5e+06	0.4888756	0.4888756	494982346	499982345	1.4888756	A	A05 A ty3
A05	51000001	56000000	2404789	ty3	5e+06	0.4809578	0.4809578	495982346	500982345	1.4809578	A	A05 A ty3
A05	52000001	57000000	2346974	ty3	5e+06	0.4693948	0.4693948	496982346	501982345	1.4693948	A	A05 A ty3
A05	53000001	58000000	2321802	ty3	5e+06	0.4643604	0.4643604	497982346	502982345	1.4643604	A	A05 A ty3
A05	54000001	59000000	2434045	ty3	5e+06	0.486809	0.486809	498982346	503982345	1.486809	A	A05 A ty3
A05	55000001	60000000	2468003	ty3	5e+06	0.4936006	0.4936006	499982346	504982345	1.4936006	A	A05 A ty3
A05	56000001	61000000	2503090	ty3	5e+06	0.500618	0.500618	500982346	505982345	1.500618	A	A05 A ty3
A05	57000001	62000000	2487639	ty3	5e+06	0.4975278	0.4975278	501982346	506982345	1.4975278	A	A05 A ty3
A05	58000001	63000000	2642457	ty3	5e+06	0.5284914	0.5284914	502982346	507982345	1.5284914	A	A05 A ty3
A05	59000001	64000000	2615481	ty3	5e+06	0.5230962	0.5230962	503982346	508982345	1.5230962	A	A05 A ty3
A05	60000001	65000000	2516667	ty3	5e+06	0.5033334	0.5033334	504982346	509982345	1.5033334	A	A05 A ty3
A05	61000001	66000000	2453946	ty3	5e+06	0.4907892	0.4907892	505982346	510982345	1.4907892	A	A05 A ty3
A05	62000001	67000000	2476610	ty3	5e+06	0.495322	0.495322	506982346	511982345	1.495322	A	A05 A ty3
A05	63000001	68000000	2420983	ty3	5e+06	0.4841966	0.4841966	507982346	512982345	1.4841966	A	A05 A ty3
A05	64000001	69000000	2405575	ty3	5e+06	0.481115	0.481115	508982346	513982345	1.481115	A	A05 A ty3
A05	65000001	70000000	2283635	ty3	5e+06	0.456727	0.456727	509982346	514982345	1.456727	A	A05 A ty3
A05	66000001	71000000	2148660	ty3	5e+06	0.429732	0.429732	510982346	515982345	1.429732	A	A05 A ty3
A05	67000001	72000000	2178960	ty3	5e+06	0.435792	0.435792	511982346	516982345	1.435792	A	A05 A ty3
A05	68000001	73000000	2072776	ty3	5e+06	0.4145552	0.4145552	512982346	517982345	1.4145552	A	A05 A ty3
A05	69000001	74000000	2035967	ty3	5e+06	0.4071934	0.4071934	513982346	518982345	1.4071934	A	A05 A ty3
A05	70000001	75000000	2120719	ty3	5e+06	0.4241438	0.4241438	514982346	519982345	1.4241438	A	A05 A ty3
A05	71000001	76000000	2275849	ty3	5e+06	0.4551698	0.4551698	515982346	520982345	1.4551698	A	A05 A ty3
A05	72000001	77000000	2185851	ty3	5e+06	0.4371702	0.4371702	516982346	521982345	1.4371702	A	A05 A ty3
A05	73000001	78000000	2241984	ty3	5e+06	0.4483968	0.4483968	517982346	522982345	1.4483968	A	A05 A ty3
A05	74000001	79000000	2196555	ty3	5e+06	0.439311	0.439311	518982346	523982345	1.439311	A	A05 A ty3
A05	75000001	80000000	2196791	ty3	5e+06	0.4393582	0.4393582	519982346	524982345	1.4393582	A	A05 A ty3
A05	76000001	81000000	2180876	ty3	5e+06	0.4361752	0.4361752	520982346	525982345	1.4361752	A	A05 A ty3
A05	77000001	82000000	2112904	ty3	5e+06	0.4225808	0.4225808	521982346	526982345	1.4225808	A	A05 A ty3
A05	78000001	83000000	2022838	ty3	5e+06	0.4045676	0.4045676	522982346	527982345	1.4045676	A	A05 A ty3
A05	79000001	84000000	2101112	ty3	5e+06	0.4202224	0.4202224	523982346	528982345	1.4202224	A	A05 A ty3
A05	80000001	85000000	2010949	ty3	5e+06	0.4021898	0.4021898	524982346	529982345	1.4021898	A	A05 A ty3
A05	81000001	86000000	1979231	ty3	5e+06	0.3958462	0.3958462	525982346	530982345	1.3958462	A	A05 A ty3
A05	82000001	87000000	2074161	ty3	5e+06	0.4148322	0.4148322	526982346	531982345	1.4148322	A	A05 A ty3
A05	83000001	88000000	2193932	ty3	5e+06	0.4387864	0.4387864	527982346	532982345	1.4387864	A	A05 A ty3
A05	84000001	89000000	2299508	ty3	5e+06	0.4599016	0.4599016	528982346	533982345	1.4599016	A	A05 A ty3
A05	85000001	90000000	2564258	ty3	5e+06	0.5128516	0.5128516	529982346	534982345	1.5128516	A	A05 A ty3
A05	86000001	91000000	2668054	ty3	5e+06	0.5336108	0.5336108	530982346	535982345	1.5336108	A	A05 A ty3
A05	87000001	92000000	2788640	ty3	5e+06	0.557728	0.557728	531982346	536982345	1.557728	A	A05 A ty3
A05	88000001	93000000	2865444	ty3	5e+06	0.5730888	0.5730888	532982346	537982345	1.5730888	A	A05 A ty3
A05	89000001	94000000	2895083	ty3	5e+06	0.5790166	0.5790166	533982346	538982345	1.5790166	A	A05 A ty3
A05	90000001	95000000	2802008	ty3	5e+06	0.5604016	0.5604016	534982346	539982345	1.5604016	A	A05 A ty3
A05	91000001	96000000	2758593	ty3	5e+06	0.5517186	0.5517186	535982346	540982345	1.5517186	A	A05 A ty3
A05	92000001	97000000	2528573	ty3	5e+06	0.5057146	0.5057146	536982346	541982345	1.5057146	A	A05 A ty3
A05	93000001	98000000	2166380	ty3	5e+06	0.433276	0.433276	537982346	542982345	1.433276	A	A05 A ty3
A05	94000001	99000000	1889042	ty3	5e+06	0.3778084	0.3778084	538982346	543982345	1.3778084	A	A05 A ty3
A05	95000001	100000000	1727914	ty3	5e+06	0.3455828	0.3455828	539982346	544982345	1.3455828	A	A05 A ty3
A05	96000001	101000000	1556834	ty3	5e+06	0.3113668	0.3113668	540982346	545982345	1.3113668	A	A05 A ty3
A05	97000001	102000000	1478700	ty3	5e+06	0.29574	0.29574	541982346	546982345	1.29574	A	A05 A ty3
A05	98000001	103000000	1467710	ty3	5e+06	0.293542	0.293542	542982346	547982345	1.293542	A	A05 A ty3
A05	99000001	104000000	1344669	ty3	5e+06	0.2689338	0.2689338	543982346	548982345	1.2689338	A	A05 A ty3
A05	100000001	105000000	1384768	ty3	5e+06	0.2769536	0.2769536	544982346	549982345	1.2769536	A	A05 A ty3
A05	101000001	106000000	1268378	ty3	5e+06	0.2536756	0.2536756	545982346	550982345	1.2536756	A	A05 A ty3
A05	102000001	107000000	1157616	ty3	5e+06	0.2315232	0.2315232	546982346	551982345	1.2315232	A	A05 A ty3
A05	103000001	108000000	1068940	ty3	5e+06	0.213788	0.213788	547982346	552982345	1.213788	A	A05 A ty3
A05	104000001	109000000	1038034	ty3	5e+06	0.2076068	0.2076068	548982346	553982345	1.2076068	A	A05 A ty3
A05	105000001	110000000	788358	ty3	5e+06	0.1576716	0.1576716	549982346	554982345	1.1576716	A	A05 A ty3
A05	106000001	110949074	651946	ty3	4949074	0.13173090561992	0.13173090561992	550982346	555931419	1.13173090561992	A	A05 A ty3
A06	1	5000000	619098	ty3	5e+06	0.1238196	0.1238196	560931420	565931419	1.1238196	A	A06 A ty3
A06	1000001	6000000	930981	ty3	5e+06	0.1861962	0.1861962	561931420	566931419	1.1861962	A	A06 A ty3
A06	2000001	7000000	1015577	ty3	5e+06	0.2031154	0.2031154	562931420	567931419	1.2031154	A	A06 A ty3
A06	3000001	8000000	1107741	ty3	5e+06	0.2215482	0.2215482	563931420	568931419	1.2215482	A	A06 A ty3
A06	4000001	9000000	1258394	ty3	5e+06	0.2516788	0.2516788	564931420	569931419	1.2516788	A	A06 A ty3
A06	5000001	10000000	1465858	ty3	5e+06	0.2931716	0.2931716	565931420	570931419	1.2931716	A	A06 A ty3
A06	6000001	11000000	1296809	ty3	5e+06	0.2593618	0.2593618	566931420	571931419	1.2593618	A	A06 A ty3
A06	7000001	12000000	1379953	ty3	5e+06	0.2759906	0.2759906	567931420	572931419	1.2759906	A	A06 A ty3
A06	8000001	13000000	1622646	ty3	5e+06	0.3245292	0.3245292	568931420	573931419	1.3245292	A	A06 A ty3
A06	9000001	14000000	1910986	ty3	5e+06	0.3821972	0.3821972	569931420	574931419	1.3821972	A	A06 A ty3
A06	10000001	15000000	2053826	ty3	5e+06	0.4107652	0.4107652	570931420	575931419	1.4107652	A	A06 A ty3
A06	11000001	16000000	2167106	ty3	5e+06	0.4334212	0.4334212	571931420	576931419	1.4334212	A	A06 A ty3
A06	12000001	17000000	2053388	ty3	5e+06	0.4106776	0.4106776	572931420	577931419	1.4106776	A	A06 A ty3
A06	13000001	18000000	1930494	ty3	5e+06	0.3860988	0.3860988	573931420	578931419	1.3860988	A	A06 A ty3
A06	14000001	19000000	1716511	ty3	5e+06	0.3433022	0.3433022	574931420	579931419	1.3433022	A	A06 A ty3
A06	15000001	20000000	1707557	ty3	5e+06	0.3415114	0.3415114	575931420	580931419	1.3415114	A	A06 A ty3
A06	16000001	21000000	1739305	ty3	5e+06	0.347861	0.347861	576931420	581931419	1.347861	A	A06 A ty3
A06	17000001	22000000	2093359	ty3	5e+06	0.4186718	0.4186718	577931420	582931419	1.4186718	A	A06 A ty3
A06	18000001	23000000	2236673	ty3	5e+06	0.4473346	0.4473346	578931420	583931419	1.4473346	A	A06 A ty3
A06	19000001	24000000	2297729	ty3	5e+06	0.4595458	0.4595458	579931420	584931419	1.4595458	A	A06 A ty3
A06	20000001	25000000	2310354	ty3	5e+06	0.4620708	0.4620708	580931420	585931419	1.4620708	A	A06 A ty3
A06	21000001	26000000	2457575	ty3	5e+06	0.491515	0.491515	581931420	586931419	1.491515	A	A06 A ty3
A06	22000001	27000000	2458534	ty3	5e+06	0.4917068	0.4917068	582931420	587931419	1.4917068	A	A06 A ty3
A06	23000001	28000000	2451371	ty3	5e+06	0.4902742	0.4902742	583931420	588931419	1.4902742	A	A06 A ty3
A06	24000001	29000000	2446082	ty3	5e+06	0.4892164	0.4892164	584931420	589931419	1.4892164	A	A06 A ty3
A06	25000001	30000000	2438006	ty3	5e+06	0.4876012	0.4876012	585931420	590931419	1.4876012	A	A06 A ty3
A06	26000001	31000000	2392587	ty3	5e+06	0.4785174	0.4785174	586931420	591931419	1.4785174	A	A06 A ty3
A06	27000001	32000000	2131917	ty3	5e+06	0.4263834	0.4263834	587931420	592931419	1.4263834	A	A06 A ty3
A06	28000001	33000000	2035240	ty3	5e+06	0.407048	0.407048	588931420	593931419	1.407048	A	A06 A ty3
A06	29000001	34000000	2031094	ty3	5e+06	0.4062188	0.4062188	589931420	594931419	1.4062188	A	A06 A ty3
A06	30000001	35000000	1996741	ty3	5e+06	0.3993482	0.3993482	590931420	595931419	1.3993482	A	A06 A ty3
A06	31000001	36000000	1841333	ty3	5e+06	0.3682666	0.3682666	591931420	596931419	1.3682666	A	A06 A ty3
A06	32000001	37000000	1925308	ty3	5e+06	0.3850616	0.3850616	592931420	597931419	1.3850616	A	A06 A ty3
A06	33000001	38000000	1986301	ty3	5e+06	0.3972602	0.3972602	593931420	598931419	1.3972602	A	A06 A ty3
A06	34000001	39000000	1977763	ty3	5e+06	0.3955526	0.3955526	594931420	599931419	1.3955526	A	A06 A ty3
A06	35000001	40000000	2018523	ty3	5e+06	0.4037046	0.4037046	595931420	600931419	1.4037046	A	A06 A ty3
A06	36000001	41000000	2146904	ty3	5e+06	0.4293808	0.4293808	596931420	601931419	1.4293808	A	A06 A ty3
A06	37000001	42000000	2297203	ty3	5e+06	0.4594406	0.4594406	597931420	602931419	1.4594406	A	A06 A ty3
A06	38000001	43000000	2466444	ty3	5e+06	0.4932888	0.4932888	598931420	603931419	1.4932888	A	A06 A ty3
A06	39000001	44000000	2595801	ty3	5e+06	0.5191602	0.5191602	599931420	604931419	1.5191602	A	A06 A ty3
A06	40000001	45000000	2596708	ty3	5e+06	0.5193416	0.5193416	600931420	605931419	1.5193416	A	A06 A ty3
A06	41000001	46000000	2745744	ty3	5e+06	0.5491488	0.5491488	601931420	606931419	1.5491488	A	A06 A ty3
A06	42000001	47000000	2764225	ty3	5e+06	0.552845	0.552845	602931420	607931419	1.552845	A	A06 A ty3
A06	43000001	48000000	2695790	ty3	5e+06	0.539158	0.539158	603931420	608931419	1.539158	A	A06 A ty3
A06	44000001	49000000	2736653	ty3	5e+06	0.5473306	0.5473306	604931420	609931419	1.5473306	A	A06 A ty3
A06	45000001	50000000	2803847	ty3	5e+06	0.5607694	0.5607694	605931420	610931419	1.5607694	A	A06 A ty3
A06	46000001	51000000	2638040	ty3	5e+06	0.527608	0.527608	606931420	611931419	1.527608	A	A06 A ty3
A06	47000001	52000000	2547039	ty3	5e+06	0.5094078	0.5094078	607931420	612931419	1.5094078	A	A06 A ty3
A06	48000001	53000000	2522460	ty3	5e+06	0.504492	0.504492	608931420	613931419	1.504492	A	A06 A ty3
A06	49000001	54000000	2547587	ty3	5e+06	0.5095174	0.5095174	609931420	614931419	1.5095174	A	A06 A ty3
A06	50000001	55000000	2585038	ty3	5e+06	0.5170076	0.5170076	610931420	615931419	1.5170076	A	A06 A ty3
A06	51000001	56000000	2683532	ty3	5e+06	0.5367064	0.5367064	611931420	616931419	1.5367064	A	A06 A ty3
A06	52000001	57000000	2684640	ty3	5e+06	0.536928	0.536928	612931420	617931419	1.536928	A	A06 A ty3
A06	53000001	58000000	2734280	ty3	5e+06	0.546856	0.546856	613931420	618931419	1.546856	A	A06 A ty3
A06	54000001	59000000	2691599	ty3	5e+06	0.5383198	0.5383198	614931420	619931419	1.5383198	A	A06 A ty3
A06	55000001	60000000	2722480	ty3	5e+06	0.544496	0.544496	615931420	620931419	1.544496	A	A06 A ty3
A06	56000001	61000000	2692656	ty3	5e+06	0.5385312	0.5385312	616931420	621931419	1.5385312	A	A06 A ty3
A06	57000001	62000000	2773903	ty3	5e+06	0.5547806	0.5547806	617931420	622931419	1.5547806	A	A06 A ty3
A06	58000001	63000000	2828144	ty3	5e+06	0.5656288	0.5656288	618931420	623931419	1.5656288	A	A06 A ty3
A06	59000001	64000000	2757717	ty3	5e+06	0.5515434	0.5515434	619931420	624931419	1.5515434	A	A06 A ty3
A06	60000001	65000000	2760080	ty3	5e+06	0.552016	0.552016	620931420	625931419	1.552016	A	A06 A ty3
A06	61000001	66000000	2727455	ty3	5e+06	0.545491	0.545491	621931420	626931419	1.545491	A	A06 A ty3
A06	62000001	67000000	2756110	ty3	5e+06	0.551222	0.551222	622931420	627931419	1.551222	A	A06 A ty3
A06	63000001	68000000	2566293	ty3	5e+06	0.5132586	0.5132586	623931420	628931419	1.5132586	A	A06 A ty3
A06	64000001	69000000	2544215	ty3	5e+06	0.508843	0.508843	624931420	629931419	1.508843	A	A06 A ty3
A06	65000001	70000000	2400914	ty3	5e+06	0.4801828	0.4801828	625931420	630931419	1.4801828	A	A06 A ty3
A06	66000001	71000000	2477027	ty3	5e+06	0.4954054	0.4954054	626931420	631931419	1.4954054	A	A06 A ty3
A06	67000001	72000000	2503180	ty3	5e+06	0.500636	0.500636	627931420	632931419	1.500636	A	A06 A ty3
A06	68000001	73000000	2527473	ty3	5e+06	0.5054946	0.5054946	628931420	633931419	1.5054946	A	A06 A ty3
A06	69000001	74000000	2641437	ty3	5e+06	0.5282874	0.5282874	629931420	634931419	1.5282874	A	A06 A ty3
A06	70000001	75000000	2646241	ty3	5e+06	0.5292482	0.5292482	630931420	635931419	1.5292482	A	A06 A ty3
A06	71000001	76000000	2575446	ty3	5e+06	0.5150892	0.5150892	631931420	636931419	1.5150892	A	A06 A ty3
A06	72000001	77000000	2453223	ty3	5e+06	0.4906446	0.4906446	632931420	637931419	1.4906446	A	A06 A ty3
A06	73000001	78000000	2523537	ty3	5e+06	0.5047074	0.5047074	633931420	638931419	1.5047074	A	A06 A ty3
A06	74000001	79000000	2451670	ty3	5e+06	0.490334	0.490334	634931420	639931419	1.490334	A	A06 A ty3
A06	75000001	80000000	2502394	ty3	5e+06	0.5004788	0.5004788	635931420	640931419	1.5004788	A	A06 A ty3
A06	76000001	81000000	2569229	ty3	5e+06	0.5138458	0.5138458	636931420	641931419	1.5138458	A	A06 A ty3
A06	77000001	82000000	2677897	ty3	5e+06	0.5355794	0.5355794	637931420	642931419	1.5355794	A	A06 A ty3
A06	78000001	83000000	2697105	ty3	5e+06	0.539421	0.539421	638931420	643931419	1.539421	A	A06 A ty3
A06	79000001	84000000	2751512	ty3	5e+06	0.5503024	0.5503024	639931420	644931419	1.5503024	A	A06 A ty3
A06	80000001	85000000	2771969	ty3	5e+06	0.5543938	0.5543938	640931420	645931419	1.5543938	A	A06 A ty3
A06	81000001	86000000	2801297	ty3	5e+06	0.5602594	0.5602594	641931420	646931419	1.5602594	A	A06 A ty3
A06	82000001	87000000	2849543	ty3	5e+06	0.5699086	0.5699086	642931420	647931419	1.5699086	A	A06 A ty3
A06	83000001	88000000	2735197	ty3	5e+06	0.5470394	0.5470394	643931420	648931419	1.5470394	A	A06 A ty3
A06	84000001	89000000	2736349	ty3	5e+06	0.5472698	0.5472698	644931420	649931419	1.5472698	A	A06 A ty3
A06	85000001	90000000	2779649	ty3	5e+06	0.5559298	0.5559298	645931420	650931419	1.5559298	A	A06 A ty3
A06	86000001	91000000	2830143	ty3	5e+06	0.5660286	0.5660286	646931420	651931419	1.5660286	A	A06 A ty3
A06	87000001	92000000	2759767	ty3	5e+06	0.5519534	0.5519534	647931420	652931419	1.5519534	A	A06 A ty3
A06	88000001	93000000	2795041	ty3	5e+06	0.5590082	0.5590082	648931420	653931419	1.5590082	A	A06 A ty3
A06	89000001	94000000	2634944	ty3	5e+06	0.5269888	0.5269888	649931420	654931419	1.5269888	A	A06 A ty3
A06	90000001	95000000	2619438	ty3	5e+06	0.5238876	0.5238876	650931420	655931419	1.5238876	A	A06 A ty3
A06	91000001	96000000	2415420	ty3	5e+06	0.483084	0.483084	651931420	656931419	1.483084	A	A06 A ty3
A06	92000001	97000000	2474293	ty3	5e+06	0.4948586	0.4948586	652931420	657931419	1.4948586	A	A06 A ty3
A06	93000001	98000000	2568672	ty3	5e+06	0.5137344	0.5137344	653931420	658931419	1.5137344	A	A06 A ty3
A06	94000001	99000000	2631223	ty3	5e+06	0.5262446	0.5262446	654931420	659931419	1.5262446	A	A06 A ty3
A06	95000001	100000000	2598372	ty3	5e+06	0.5196744	0.5196744	655931420	660931419	1.5196744	A	A06 A ty3
A06	96000001	101000000	2646645	ty3	5e+06	0.529329	0.529329	656931420	661931419	1.529329	A	A06 A ty3
A06	97000001	102000000	2554300	ty3	5e+06	0.51086	0.51086	657931420	662931419	1.51086	A	A06 A ty3
A06	98000001	103000000	2537997	ty3	5e+06	0.5075994	0.5075994	658931420	663931419	1.5075994	A	A06 A ty3
A06	99000001	104000000	2641786	ty3	5e+06	0.5283572	0.5283572	659931420	664931419	1.5283572	A	A06 A ty3
A06	100000001	105000000	2594266	ty3	5e+06	0.5188532	0.5188532	660931420	665931419	1.5188532	A	A06 A ty3
A06	101000001	106000000	2712084	ty3	5e+06	0.5424168	0.5424168	661931420	666931419	1.5424168	A	A06 A ty3
A06	102000001	107000000	2647183	ty3	5e+06	0.5294366	0.5294366	662931420	667931419	1.5294366	A	A06 A ty3
A06	103000001	108000000	2574852	ty3	5e+06	0.5149704	0.5149704	663931420	668931419	1.5149704	A	A06 A ty3
A06	104000001	109000000	2472968	ty3	5e+06	0.4945936	0.4945936	664931420	669931419	1.4945936	A	A06 A ty3
A06	105000001	110000000	2352693	ty3	5e+06	0.4705386	0.4705386	665931420	670931419	1.4705386	A	A06 A ty3
A06	106000001	111000000	2130891	ty3	5e+06	0.4261782	0.4261782	666931420	671931419	1.4261782	A	A06 A ty3
A06	107000001	112000000	2064212	ty3	5e+06	0.4128424	0.4128424	667931420	672931419	1.4128424	A	A06 A ty3
A06	108000001	113000000	2076195	ty3	5e+06	0.415239	0.415239	668931420	673931419	1.415239	A	A06 A ty3
A06	109000001	114000000	2057485	ty3	5e+06	0.411497	0.411497	669931420	674931419	1.411497	A	A06 A ty3
A06	110000001	115000000	2067503	ty3	5e+06	0.4135006	0.4135006	670931420	675931419	1.4135006	A	A06 A ty3
A06	111000001	116000000	2079059	ty3	5e+06	0.4158118	0.4158118	671931420	676931419	1.4158118	A	A06 A ty3
A06	112000001	117000000	2010243	ty3	5e+06	0.4020486	0.4020486	672931420	677931419	1.4020486	A	A06 A ty3
A06	113000001	118000000	1775673	ty3	5e+06	0.3551346	0.3551346	673931420	678931419	1.3551346	A	A06 A ty3
A06	114000001	119000000	1672100	ty3	5e+06	0.33442	0.33442	674931420	679931419	1.33442	A	A06 A ty3
A06	115000001	120000000	1603636	ty3	5e+06	0.3207272	0.3207272	675931420	680931419	1.3207272	A	A06 A ty3
A06	116000001	121000000	1510239	ty3	5e+06	0.3020478	0.3020478	676931420	681931419	1.3020478	A	A06 A ty3
A06	117000001	122000000	1398914	ty3	5e+06	0.2797828	0.2797828	677931420	682931419	1.2797828	A	A06 A ty3
A06	118000001	123000000	1415693	ty3	5e+06	0.2831386	0.2831386	678931420	683931419	1.2831386	A	A06 A ty3
A06	119000001	124000000	1264221	ty3	5e+06	0.2528442	0.2528442	679931420	684931419	1.2528442	A	A06 A ty3
A06	120000001	125000000	1164324	ty3	5e+06	0.2328648	0.2328648	680931420	685931419	1.2328648	A	A06 A ty3
A06	121000001	126000000	941043	ty3	5e+06	0.1882086	0.1882086	681931420	686931419	1.1882086	A	A06 A ty3
A06	122000001	126930012	768419	ty3	4930012	0.155865543532146	0.155865543532146	682931420	687861431	1.15586554353215	A	A06 A ty3
A07	1	5000000	435592	ty3	5e+06	0.0871184	0.0871184	692861432	697861431	1.0871184	A	A07 A ty3
A07	1000001	6000000	459305	ty3	5e+06	0.091861	0.091861	693861432	698861431	1.091861	A	A07 A ty3
A07	2000001	7000000	524966	ty3	5e+06	0.1049932	0.1049932	694861432	699861431	1.1049932	A	A07 A ty3
A07	3000001	8000000	631607	ty3	5e+06	0.1263214	0.1263214	695861432	700861431	1.1263214	A	A07 A ty3
A07	4000001	9000000	766905	ty3	5e+06	0.153381	0.153381	696861432	701861431	1.153381	A	A07 A ty3
A07	5000001	10000000	786010	ty3	5e+06	0.157202	0.157202	697861432	702861431	1.157202	A	A07 A ty3
A07	6000001	11000000	941102	ty3	5e+06	0.1882204	0.1882204	698861432	703861431	1.1882204	A	A07 A ty3
A07	7000001	12000000	1209487	ty3	5e+06	0.2418974	0.2418974	699861432	704861431	1.2418974	A	A07 A ty3
A07	8000001	13000000	1330645	ty3	5e+06	0.266129	0.266129	700861432	705861431	1.266129	A	A07 A ty3
A07	9000001	14000000	1580531	ty3	5e+06	0.3161062	0.3161062	701861432	706861431	1.3161062	A	A07 A ty3
A07	10000001	15000000	1778084	ty3	5e+06	0.3556168	0.3556168	702861432	707861431	1.3556168	A	A07 A ty3
A07	11000001	16000000	1746428	ty3	5e+06	0.3492856	0.3492856	703861432	708861431	1.3492856	A	A07 A ty3
A07	12000001	17000000	1775115	ty3	5e+06	0.355023	0.355023	704861432	709861431	1.355023	A	A07 A ty3
A07	13000001	18000000	1712161	ty3	5e+06	0.3424322	0.3424322	705861432	710861431	1.3424322	A	A07 A ty3
A07	14000001	19000000	1521208	ty3	5e+06	0.3042416	0.3042416	706861432	711861431	1.3042416	A	A07 A ty3
A07	15000001	20000000	1391905	ty3	5e+06	0.278381	0.278381	707861432	712861431	1.278381	A	A07 A ty3
A07	16000001	21000000	1399303	ty3	5e+06	0.2798606	0.2798606	708861432	713861431	1.2798606	A	A07 A ty3
A07	17000001	22000000	1302376	ty3	5e+06	0.2604752	0.2604752	709861432	714861431	1.2604752	A	A07 A ty3
A07	18000001	23000000	1403798	ty3	5e+06	0.2807596	0.2807596	710861432	715861431	1.2807596	A	A07 A ty3
A07	19000001	24000000	1468939	ty3	5e+06	0.2937878	0.2937878	711861432	716861431	1.2937878	A	A07 A ty3
A07	20000001	25000000	1481026	ty3	5e+06	0.2962052	0.2962052	712861432	717861431	1.2962052	A	A07 A ty3
A07	21000001	26000000	1593857	ty3	5e+06	0.3187714	0.3187714	713861432	718861431	1.3187714	A	A07 A ty3
A07	22000001	27000000	1616489	ty3	5e+06	0.3232978	0.3232978	714861432	719861431	1.3232978	A	A07 A ty3
A07	23000001	28000000	1477536	ty3	5e+06	0.2955072	0.2955072	715861432	720861431	1.2955072	A	A07 A ty3
A07	24000001	29000000	1530884	ty3	5e+06	0.3061768	0.3061768	716861432	721861431	1.3061768	A	A07 A ty3
A07	25000001	30000000	1638504	ty3	5e+06	0.3277008	0.3277008	717861432	722861431	1.3277008	A	A07 A ty3
A07	26000001	31000000	1601080	ty3	5e+06	0.320216	0.320216	718861432	723861431	1.320216	A	A07 A ty3
A07	27000001	32000000	1664485	ty3	5e+06	0.332897	0.332897	719861432	724861431	1.332897	A	A07 A ty3
A07	28000001	33000000	1895554	ty3	5e+06	0.3791108	0.3791108	720861432	725861431	1.3791108	A	A07 A ty3
A07	29000001	34000000	1857315	ty3	5e+06	0.371463	0.371463	721861432	726861431	1.371463	A	A07 A ty3
A07	30000001	35000000	1978223	ty3	5e+06	0.3956446	0.3956446	722861432	727861431	1.3956446	A	A07 A ty3
A07	31000001	36000000	2175477	ty3	5e+06	0.4350954	0.4350954	723861432	728861431	1.4350954	A	A07 A ty3
A07	32000001	37000000	2309466	ty3	5e+06	0.4618932	0.4618932	724861432	729861431	1.4618932	A	A07 A ty3
A07	33000001	38000000	2325189	ty3	5e+06	0.4650378	0.4650378	725861432	730861431	1.4650378	A	A07 A ty3
A07	34000001	39000000	2428320	ty3	5e+06	0.485664	0.485664	726861432	731861431	1.485664	A	A07 A ty3
A07	35000001	40000000	2523679	ty3	5e+06	0.5047358	0.5047358	727861432	732861431	1.5047358	A	A07 A ty3
A07	36000001	41000000	2407913	ty3	5e+06	0.4815826	0.4815826	728861432	733861431	1.4815826	A	A07 A ty3
A07	37000001	42000000	2291205	ty3	5e+06	0.458241	0.458241	729861432	734861431	1.458241	A	A07 A ty3
A07	38000001	43000000	2400370	ty3	5e+06	0.480074	0.480074	730861432	735861431	1.480074	A	A07 A ty3
A07	39000001	44000000	2398337	ty3	5e+06	0.4796674	0.4796674	731861432	736861431	1.4796674	A	A07 A ty3
A07	40000001	45000000	2312219	ty3	5e+06	0.4624438	0.4624438	732861432	737861431	1.4624438	A	A07 A ty3
A07	41000001	46000000	2291449	ty3	5e+06	0.4582898	0.4582898	733861432	738861431	1.4582898	A	A07 A ty3
A07	42000001	47000000	2348213	ty3	5e+06	0.4696426	0.4696426	734861432	739861431	1.4696426	A	A07 A ty3
A07	43000001	48000000	2378010	ty3	5e+06	0.475602	0.475602	735861432	740861431	1.475602	A	A07 A ty3
A07	44000001	49000000	2442320	ty3	5e+06	0.488464	0.488464	736861432	741861431	1.488464	A	A07 A ty3
A07	45000001	50000000	2373128	ty3	5e+06	0.4746256	0.4746256	737861432	742861431	1.4746256	A	A07 A ty3
A07	46000001	51000000	2515561	ty3	5e+06	0.5031122	0.5031122	738861432	743861431	1.5031122	A	A07 A ty3
A07	47000001	52000000	2483295	ty3	5e+06	0.496659	0.496659	739861432	744861431	1.496659	A	A07 A ty3
A07	48000001	53000000	2427534	ty3	5e+06	0.4855068	0.4855068	740861432	745861431	1.4855068	A	A07 A ty3
A07	49000001	54000000	2403915	ty3	5e+06	0.480783	0.480783	741861432	746861431	1.480783	A	A07 A ty3
A07	50000001	55000000	2521497	ty3	5e+06	0.5042994	0.5042994	742861432	747861431	1.5042994	A	A07 A ty3
A07	51000001	56000000	2593891	ty3	5e+06	0.5187782	0.5187782	743861432	748861431	1.5187782	A	A07 A ty3
A07	52000001	57000000	2526398	ty3	5e+06	0.5052796	0.5052796	744861432	749861431	1.5052796	A	A07 A ty3
A07	53000001	58000000	2521663	ty3	5e+06	0.5043326	0.5043326	745861432	750861431	1.5043326	A	A07 A ty3
A07	54000001	59000000	2552514	ty3	5e+06	0.5105028	0.5105028	746861432	751861431	1.5105028	A	A07 A ty3
A07	55000001	60000000	2526052	ty3	5e+06	0.5052104	0.5052104	747861432	752861431	1.5052104	A	A07 A ty3
A07	56000001	61000000	2569700	ty3	5e+06	0.51394	0.51394	748861432	753861431	1.51394	A	A07 A ty3
A07	57000001	62000000	2658523	ty3	5e+06	0.5317046	0.5317046	749861432	754861431	1.5317046	A	A07 A ty3
A07	58000001	63000000	2588949	ty3	5e+06	0.5177898	0.5177898	750861432	755861431	1.5177898	A	A07 A ty3
A07	59000001	64000000	2601924	ty3	5e+06	0.5203848	0.5203848	751861432	756861431	1.5203848	A	A07 A ty3
A07	60000001	65000000	2541867	ty3	5e+06	0.5083734	0.5083734	752861432	757861431	1.5083734	A	A07 A ty3
A07	61000001	66000000	2442922	ty3	5e+06	0.4885844	0.4885844	753861432	758861431	1.4885844	A	A07 A ty3
A07	62000001	67000000	2558387	ty3	5e+06	0.5116774	0.5116774	754861432	759861431	1.5116774	A	A07 A ty3
A07	63000001	68000000	2589801	ty3	5e+06	0.5179602	0.5179602	755861432	760861431	1.5179602	A	A07 A ty3
A07	64000001	69000000	2642527	ty3	5e+06	0.5285054	0.5285054	756861432	761861431	1.5285054	A	A07 A ty3
A07	65000001	70000000	2770002	ty3	5e+06	0.5540004	0.5540004	757861432	762861431	1.5540004	A	A07 A ty3
A07	66000001	71000000	2829263	ty3	5e+06	0.5658526	0.5658526	758861432	763861431	1.5658526	A	A07 A ty3
A07	67000001	72000000	2774935	ty3	5e+06	0.554987	0.554987	759861432	764861431	1.554987	A	A07 A ty3
A07	68000001	73000000	2765657	ty3	5e+06	0.5531314	0.5531314	760861432	765861431	1.5531314	A	A07 A ty3
A07	69000001	74000000	2707789	ty3	5e+06	0.5415578	0.5415578	761861432	766861431	1.5415578	A	A07 A ty3
A07	70000001	75000000	2686101	ty3	5e+06	0.5372202	0.5372202	762861432	767861431	1.5372202	A	A07 A ty3
A07	71000001	76000000	2704005	ty3	5e+06	0.540801	0.540801	763861432	768861431	1.540801	A	A07 A ty3
A07	72000001	77000000	2732651	ty3	5e+06	0.5465302	0.5465302	764861432	769861431	1.5465302	A	A07 A ty3
A07	73000001	78000000	2704528	ty3	5e+06	0.5409056	0.5409056	765861432	770861431	1.5409056	A	A07 A ty3
A07	74000001	79000000	2600102	ty3	5e+06	0.5200204	0.5200204	766861432	771861431	1.5200204	A	A07 A ty3
A07	75000001	80000000	2539047	ty3	5e+06	0.5078094	0.5078094	767861432	772861431	1.5078094	A	A07 A ty3
A07	76000001	81000000	2246705	ty3	5e+06	0.449341	0.449341	768861432	773861431	1.449341	A	A07 A ty3
A07	77000001	82000000	2061374	ty3	5e+06	0.4122748	0.4122748	769861432	774861431	1.4122748	A	A07 A ty3
A07	78000001	83000000	1989182	ty3	5e+06	0.3978364	0.3978364	770861432	775861431	1.3978364	A	A07 A ty3
A07	79000001	84000000	1904063	ty3	5e+06	0.3808126	0.3808126	771861432	776861431	1.3808126	A	A07 A ty3
A07	80000001	85000000	1916191	ty3	5e+06	0.3832382	0.3832382	772861432	777861431	1.3832382	A	A07 A ty3
A07	81000001	86000000	2054273	ty3	5e+06	0.4108546	0.4108546	773861432	778861431	1.4108546	A	A07 A ty3
A07	82000001	87000000	1941018	ty3	5e+06	0.3882036	0.3882036	774861432	779861431	1.3882036	A	A07 A ty3
A07	83000001	88000000	1949136	ty3	5e+06	0.3898272	0.3898272	775861432	780861431	1.3898272	A	A07 A ty3
A07	84000001	89000000	2010945	ty3	5e+06	0.402189	0.402189	776861432	781861431	1.402189	A	A07 A ty3
A07	85000001	90000000	1795831	ty3	5e+06	0.3591662	0.3591662	777861432	782861431	1.3591662	A	A07 A ty3
A07	86000001	91000000	1680901	ty3	5e+06	0.3361802	0.3361802	778861432	783861431	1.3361802	A	A07 A ty3
A07	87000001	92000000	1689146	ty3	5e+06	0.3378292	0.3378292	779861432	784861431	1.3378292	A	A07 A ty3
A07	88000001	93000000	1406270	ty3	5e+06	0.281254	0.281254	780861432	785861431	1.281254	A	A07 A ty3
A07	89000001	94000000	1143846	ty3	5e+06	0.2287692	0.2287692	781861432	786861431	1.2287692	A	A07 A ty3
A07	90000001	95000000	1097197	ty3	5e+06	0.2194394	0.2194394	782861432	787861431	1.2194394	A	A07 A ty3
A07	91000001	96000000	912180	ty3	5e+06	0.182436	0.182436	783861432	788861431	1.182436	A	A07 A ty3
A07	92000001	97000000	760928	ty3	5e+06	0.1521856	0.1521856	784861432	789861431	1.1521856	A	A07 A ty3
A07	93000001	97585844	721454	ty3	4585844	0.157321967341235	0.157321967341235	785861432	790447275	1.15732196734124	A	A07 A ty3
A08	1	5000000	643103	ty3	5e+06	0.1286206	0.1286206	795447276	800447275	1.1286206	A	A08 A ty3
A08	1000001	6000000	799112	ty3	5e+06	0.1598224	0.1598224	796447276	801447275	1.1598224	A	A08 A ty3
A08	2000001	7000000	910289	ty3	5e+06	0.1820578	0.1820578	797447276	802447275	1.1820578	A	A08 A ty3
A08	3000001	8000000	1039955	ty3	5e+06	0.207991	0.207991	798447276	803447275	1.207991	A	A08 A ty3
A08	4000001	9000000	1138829	ty3	5e+06	0.2277658	0.2277658	799447276	804447275	1.2277658	A	A08 A ty3
A08	5000001	10000000	1294897	ty3	5e+06	0.2589794	0.2589794	800447276	805447275	1.2589794	A	A08 A ty3
A08	6000001	11000000	1389508	ty3	5e+06	0.2779016	0.2779016	801447276	806447275	1.2779016	A	A08 A ty3
A08	7000001	12000000	1426699	ty3	5e+06	0.2853398	0.2853398	802447276	807447275	1.2853398	A	A08 A ty3
A08	8000001	13000000	1594770	ty3	5e+06	0.318954	0.318954	803447276	808447275	1.318954	A	A08 A ty3
A08	9000001	14000000	1747321	ty3	5e+06	0.3494642	0.3494642	804447276	809447275	1.3494642	A	A08 A ty3
A08	10000001	15000000	1892815	ty3	5e+06	0.378563	0.378563	805447276	810447275	1.378563	A	A08 A ty3
A08	11000001	16000000	1961746	ty3	5e+06	0.3923492	0.3923492	806447276	811447275	1.3923492	A	A08 A ty3
A08	12000001	17000000	2112438	ty3	5e+06	0.4224876	0.4224876	807447276	812447275	1.4224876	A	A08 A ty3
A08	13000001	18000000	2213445	ty3	5e+06	0.442689	0.442689	808447276	813447275	1.442689	A	A08 A ty3
A08	14000001	19000000	2325816	ty3	5e+06	0.4651632	0.4651632	809447276	814447275	1.4651632	A	A08 A ty3
A08	15000001	20000000	2352739	ty3	5e+06	0.4705478	0.4705478	810447276	815447275	1.4705478	A	A08 A ty3
A08	16000001	21000000	2482470	ty3	5e+06	0.496494	0.496494	811447276	816447275	1.496494	A	A08 A ty3
A08	17000001	22000000	2615811	ty3	5e+06	0.5231622	0.5231622	812447276	817447275	1.5231622	A	A08 A ty3
A08	18000001	23000000	2619460	ty3	5e+06	0.523892	0.523892	813447276	818447275	1.523892	A	A08 A ty3
A08	19000001	24000000	2576371	ty3	5e+06	0.5152742	0.5152742	814447276	819447275	1.5152742	A	A08 A ty3
A08	20000001	25000000	2610337	ty3	5e+06	0.5220674	0.5220674	815447276	820447275	1.5220674	A	A08 A ty3
A08	21000001	26000000	2651939	ty3	5e+06	0.5303878	0.5303878	816447276	821447275	1.5303878	A	A08 A ty3
A08	22000001	27000000	2743753	ty3	5e+06	0.5487506	0.5487506	817447276	822447275	1.5487506	A	A08 A ty3
A08	23000001	28000000	2764063	ty3	5e+06	0.5528126	0.5528126	818447276	823447275	1.5528126	A	A08 A ty3
A08	24000001	29000000	2773015	ty3	5e+06	0.554603	0.554603	819447276	824447275	1.554603	A	A08 A ty3
A08	25000001	30000000	2781567	ty3	5e+06	0.5563134	0.5563134	820447276	825447275	1.5563134	A	A08 A ty3
A08	26000001	31000000	2803568	ty3	5e+06	0.5607136	0.5607136	821447276	826447275	1.5607136	A	A08 A ty3
A08	27000001	32000000	2710618	ty3	5e+06	0.5421236	0.5421236	822447276	827447275	1.5421236	A	A08 A ty3
A08	28000001	33000000	2725915	ty3	5e+06	0.545183	0.545183	823447276	828447275	1.545183	A	A08 A ty3
A08	29000001	34000000	2702516	ty3	5e+06	0.5405032	0.5405032	824447276	829447275	1.5405032	A	A08 A ty3
A08	30000001	35000000	2758947	ty3	5e+06	0.5517894	0.5517894	825447276	830447275	1.5517894	A	A08 A ty3
A08	31000001	36000000	2766331	ty3	5e+06	0.5532662	0.5532662	826447276	831447275	1.5532662	A	A08 A ty3
A08	32000001	37000000	2719054	ty3	5e+06	0.5438108	0.5438108	827447276	832447275	1.5438108	A	A08 A ty3
A08	33000001	38000000	2677049	ty3	5e+06	0.5354098	0.5354098	828447276	833447275	1.5354098	A	A08 A ty3
A08	34000001	39000000	2702852	ty3	5e+06	0.5405704	0.5405704	829447276	834447275	1.5405704	A	A08 A ty3
A08	35000001	40000000	2687578	ty3	5e+06	0.5375156	0.5375156	830447276	835447275	1.5375156	A	A08 A ty3
A08	36000001	41000000	2569392	ty3	5e+06	0.5138784	0.5138784	831447276	836447275	1.5138784	A	A08 A ty3
A08	37000001	42000000	2641493	ty3	5e+06	0.5282986	0.5282986	832447276	837447275	1.5282986	A	A08 A ty3
A08	38000001	43000000	2646053	ty3	5e+06	0.5292106	0.5292106	833447276	838447275	1.5292106	A	A08 A ty3
A08	39000001	44000000	2587525	ty3	5e+06	0.517505	0.517505	834447276	839447275	1.517505	A	A08 A ty3
A08	40000001	45000000	2535736	ty3	5e+06	0.5071472	0.5071472	835447276	840447275	1.5071472	A	A08 A ty3
A08	41000001	46000000	2532871	ty3	5e+06	0.5065742	0.5065742	836447276	841447275	1.5065742	A	A08 A ty3
A08	42000001	47000000	2492367	ty3	5e+06	0.4984734	0.4984734	837447276	842447275	1.4984734	A	A08 A ty3
A08	43000001	48000000	2539980	ty3	5e+06	0.507996	0.507996	838447276	843447275	1.507996	A	A08 A ty3
A08	44000001	49000000	2616472	ty3	5e+06	0.5232944	0.5232944	839447276	844447275	1.5232944	A	A08 A ty3
A08	45000001	50000000	2633279	ty3	5e+06	0.5266558	0.5266558	840447276	845447275	1.5266558	A	A08 A ty3
A08	46000001	51000000	2642658	ty3	5e+06	0.5285316	0.5285316	841447276	846447275	1.5285316	A	A08 A ty3
A08	47000001	52000000	2614149	ty3	5e+06	0.5228298	0.5228298	842447276	847447275	1.5228298	A	A08 A ty3
A08	48000001	53000000	2594036	ty3	5e+06	0.5188072	0.5188072	843447276	848447275	1.5188072	A	A08 A ty3
A08	49000001	54000000	2570070	ty3	5e+06	0.514014	0.514014	844447276	849447275	1.514014	A	A08 A ty3
A08	50000001	55000000	2619017	ty3	5e+06	0.5238034	0.5238034	845447276	850447275	1.5238034	A	A08 A ty3
A08	51000001	56000000	2712784	ty3	5e+06	0.5425568	0.5425568	846447276	851447275	1.5425568	A	A08 A ty3
A08	52000001	57000000	2700972	ty3	5e+06	0.5401944	0.5401944	847447276	852447275	1.5401944	A	A08 A ty3
A08	53000001	58000000	2694180	ty3	5e+06	0.538836	0.538836	848447276	853447275	1.538836	A	A08 A ty3
A08	54000001	59000000	2772678	ty3	5e+06	0.5545356	0.5545356	849447276	854447275	1.5545356	A	A08 A ty3
A08	55000001	60000000	2839760	ty3	5e+06	0.567952	0.567952	850447276	855447275	1.567952	A	A08 A ty3
A08	56000001	61000000	2754052	ty3	5e+06	0.5508104	0.5508104	851447276	856447275	1.5508104	A	A08 A ty3
A08	57000001	62000000	2782713	ty3	5e+06	0.5565426	0.5565426	852447276	857447275	1.5565426	A	A08 A ty3
A08	58000001	63000000	2788374	ty3	5e+06	0.5576748	0.5576748	853447276	858447275	1.5576748	A	A08 A ty3
A08	59000001	64000000	2643942	ty3	5e+06	0.5287884	0.5287884	854447276	859447275	1.5287884	A	A08 A ty3
A08	60000001	65000000	2602227	ty3	5e+06	0.5204454	0.5204454	855447276	860447275	1.5204454	A	A08 A ty3
A08	61000001	66000000	2671098	ty3	5e+06	0.5342196	0.5342196	856447276	861447275	1.5342196	A	A08 A ty3
A08	62000001	67000000	2745641	ty3	5e+06	0.5491282	0.5491282	857447276	862447275	1.5491282	A	A08 A ty3
A08	63000001	68000000	2789938	ty3	5e+06	0.5579876	0.5579876	858447276	863447275	1.5579876	A	A08 A ty3
A08	64000001	69000000	2882098	ty3	5e+06	0.5764196	0.5764196	859447276	864447275	1.5764196	A	A08 A ty3
A08	65000001	70000000	2922732	ty3	5e+06	0.5845464	0.5845464	860447276	865447275	1.5845464	A	A08 A ty3
A08	66000001	71000000	2887297	ty3	5e+06	0.5774594	0.5774594	861447276	866447275	1.5774594	A	A08 A ty3
A08	67000001	72000000	2842609	ty3	5e+06	0.5685218	0.5685218	862447276	867447275	1.5685218	A	A08 A ty3
A08	68000001	73000000	2828526	ty3	5e+06	0.5657052	0.5657052	863447276	868447275	1.5657052	A	A08 A ty3
A08	69000001	74000000	2774834	ty3	5e+06	0.5549668	0.5549668	864447276	869447275	1.5549668	A	A08 A ty3
A08	70000001	75000000	2643575	ty3	5e+06	0.528715	0.528715	865447276	870447275	1.528715	A	A08 A ty3
A08	71000001	76000000	2544153	ty3	5e+06	0.5088306	0.5088306	866447276	871447275	1.5088306	A	A08 A ty3
A08	72000001	77000000	2428258	ty3	5e+06	0.4856516	0.4856516	867447276	872447275	1.4856516	A	A08 A ty3
A08	73000001	78000000	2376522	ty3	5e+06	0.4753044	0.4753044	868447276	873447275	1.4753044	A	A08 A ty3
A08	74000001	79000000	2255007	ty3	5e+06	0.4510014	0.4510014	869447276	874447275	1.4510014	A	A08 A ty3
A08	75000001	80000000	2323212	ty3	5e+06	0.4646424	0.4646424	870447276	875447275	1.4646424	A	A08 A ty3
A08	76000001	81000000	2475988	ty3	5e+06	0.4951976	0.4951976	871447276	876447275	1.4951976	A	A08 A ty3
A08	77000001	82000000	2637774	ty3	5e+06	0.5275548	0.5275548	872447276	877447275	1.5275548	A	A08 A ty3
A08	78000001	83000000	2664069	ty3	5e+06	0.5328138	0.5328138	873447276	878447275	1.5328138	A	A08 A ty3
A08	79000001	84000000	2680350	ty3	5e+06	0.53607	0.53607	874447276	879447275	1.53607	A	A08 A ty3
A08	80000001	85000000	2676940	ty3	5e+06	0.535388	0.535388	875447276	880447275	1.535388	A	A08 A ty3
A08	81000001	86000000	2539327	ty3	5e+06	0.5078654	0.5078654	876447276	881447275	1.5078654	A	A08 A ty3
A08	82000001	87000000	2378680	ty3	5e+06	0.475736	0.475736	877447276	882447275	1.475736	A	A08 A ty3
A08	83000001	88000000	2328681	ty3	5e+06	0.4657362	0.4657362	878447276	883447275	1.4657362	A	A08 A ty3
A08	84000001	89000000	2410113	ty3	5e+06	0.4820226	0.4820226	879447276	884447275	1.4820226	A	A08 A ty3
A08	85000001	90000000	2288609	ty3	5e+06	0.4577218	0.4577218	880447276	885447275	1.4577218	A	A08 A ty3
A08	86000001	91000000	2327102	ty3	5e+06	0.4654204	0.4654204	881447276	886447275	1.4654204	A	A08 A ty3
A08	87000001	92000000	2334783	ty3	5e+06	0.4669566	0.4669566	882447276	887447275	1.4669566	A	A08 A ty3
A08	88000001	93000000	2325878	ty3	5e+06	0.4651756	0.4651756	883447276	888447275	1.4651756	A	A08 A ty3
A08	89000001	94000000	2067037	ty3	5e+06	0.4134074	0.4134074	884447276	889447275	1.4134074	A	A08 A ty3
A08	90000001	95000000	2076751	ty3	5e+06	0.4153502	0.4153502	885447276	890447275	1.4153502	A	A08 A ty3
A08	91000001	96000000	2081468	ty3	5e+06	0.4162936	0.4162936	886447276	891447275	1.4162936	A	A08 A ty3
A08	92000001	97000000	2262760	ty3	5e+06	0.452552	0.452552	887447276	892447275	1.452552	A	A08 A ty3
A08	93000001	98000000	2396176	ty3	5e+06	0.4792352	0.4792352	888447276	893447275	1.4792352	A	A08 A ty3
A08	94000001	99000000	2708400	ty3	5e+06	0.54168	0.54168	889447276	894447275	1.54168	A	A08 A ty3
A08	95000001	100000000	2767609	ty3	5e+06	0.5535218	0.5535218	890447276	895447275	1.5535218	A	A08 A ty3
A08	96000001	101000000	2701263	ty3	5e+06	0.5402526	0.5402526	891447276	896447275	1.5402526	A	A08 A ty3
A08	97000001	102000000	2460575	ty3	5e+06	0.492115	0.492115	892447276	897447275	1.492115	A	A08 A ty3
A08	98000001	103000000	2240900	ty3	5e+06	0.44818	0.44818	893447276	898447275	1.44818	A	A08 A ty3
A08	99000001	104000000	1941657	ty3	5e+06	0.3883314	0.3883314	894447276	899447275	1.3883314	A	A08 A ty3
A08	100000001	105000000	1843012	ty3	5e+06	0.3686024	0.3686024	895447276	900447275	1.3686024	A	A08 A ty3
A08	101000001	106000000	1671512	ty3	5e+06	0.3343024	0.3343024	896447276	901447275	1.3343024	A	A08 A ty3
A08	102000001	107000000	1619312	ty3	5e+06	0.3238624	0.3238624	897447276	902447275	1.3238624	A	A08 A ty3
A08	103000001	108000000	1560474	ty3	5e+06	0.3120948	0.3120948	898447276	903447275	1.3120948	A	A08 A ty3
A08	104000001	109000000	1757593	ty3	5e+06	0.3515186	0.3515186	899447276	904447275	1.3515186	A	A08 A ty3
A08	105000001	110000000	1714711	ty3	5e+06	0.3429422	0.3429422	900447276	905447275	1.3429422	A	A08 A ty3
A08	106000001	111000000	1687745	ty3	5e+06	0.337549	0.337549	901447276	906447275	1.337549	A	A08 A ty3
A08	107000001	112000000	1579462	ty3	5e+06	0.3158924	0.3158924	902447276	907447275	1.3158924	A	A08 A ty3
A08	108000001	113000000	1552574	ty3	5e+06	0.3105148	0.3105148	903447276	908447275	1.3105148	A	A08 A ty3
A08	109000001	114000000	1355715	ty3	5e+06	0.271143	0.271143	904447276	909447275	1.271143	A	A08 A ty3
A08	110000001	115000000	1439801	ty3	5e+06	0.2879602	0.2879602	905447276	910447275	1.2879602	A	A08 A ty3
A08	111000001	116000000	1497243	ty3	5e+06	0.2994486	0.2994486	906447276	911447275	1.2994486	A	A08 A ty3
A08	112000001	117000000	1507487	ty3	5e+06	0.3014974	0.3014974	907447276	912447275	1.3014974	A	A08 A ty3
A08	113000001	118000000	1365477	ty3	5e+06	0.2730954	0.2730954	908447276	913447275	1.2730954	A	A08 A ty3
A08	114000001	119000000	1327296	ty3	5e+06	0.2654592	0.2654592	909447276	914447275	1.2654592	A	A08 A ty3
A08	115000001	120000000	1035145	ty3	5e+06	0.207029	0.207029	910447276	915447275	1.207029	A	A08 A ty3
A08	116000001	121000000	854997	ty3	5e+06	0.1709994	0.1709994	911447276	916447275	1.1709994	A	A08 A ty3
A08	117000001	122000000	772346	ty3	5e+06	0.1544692	0.1544692	912447276	917447275	1.1544692	A	A08 A ty3
A08	118000001	123000000	790232	ty3	5e+06	0.1580464	0.1580464	913447276	918447275	1.1580464	A	A08 A ty3
A08	119000001	124000000	604957	ty3	5e+06	0.1209914	0.1209914	914447276	919447275	1.1209914	A	A08 A ty3
A08	120000001	125000000	501089	ty3	5e+06	0.1002178	0.1002178	915447276	920447275	1.1002178	A	A08 A ty3
A08	121000001	125851905	465194	ty3	4851905	0.0958786291157803	0.0958786291157803	916447276	921299180	1.09587862911578	A	A08 A ty3
A09	1	5000000	1173745	ty3	5e+06	0.234749	0.234749	926299181	931299180	1.234749	A	A09 A ty3
A09	1000001	6000000	1209621	ty3	5e+06	0.2419242	0.2419242	927299181	932299180	1.2419242	A	A09 A ty3
A09	2000001	7000000	1216605	ty3	5e+06	0.243321	0.243321	928299181	933299180	1.243321	A	A09 A ty3
A09	3000001	8000000	1271429	ty3	5e+06	0.2542858	0.2542858	929299181	934299180	1.2542858	A	A09 A ty3
A09	4000001	9000000	1345050	ty3	5e+06	0.26901	0.26901	930299181	935299180	1.26901	A	A09 A ty3
A09	5000001	10000000	1473482	ty3	5e+06	0.2946964	0.2946964	931299181	936299180	1.2946964	A	A09 A ty3
A09	6000001	11000000	1544697	ty3	5e+06	0.3089394	0.3089394	932299181	937299180	1.3089394	A	A09 A ty3
A09	7000001	12000000	1857394	ty3	5e+06	0.3714788	0.3714788	933299181	938299180	1.3714788	A	A09 A ty3
A09	8000001	13000000	1872814	ty3	5e+06	0.3745628	0.3745628	934299181	939299180	1.3745628	A	A09 A ty3
A09	9000001	14000000	2069405	ty3	5e+06	0.413881	0.413881	935299181	940299180	1.413881	A	A09 A ty3
A09	10000001	15000000	2063303	ty3	5e+06	0.4126606	0.4126606	936299181	941299180	1.4126606	A	A09 A ty3
A09	11000001	16000000	2067202	ty3	5e+06	0.4134404	0.4134404	937299181	942299180	1.4134404	A	A09 A ty3
A09	12000001	17000000	1980448	ty3	5e+06	0.3960896	0.3960896	938299181	943299180	1.3960896	A	A09 A ty3
A09	13000001	18000000	2320409	ty3	5e+06	0.4640818	0.4640818	939299181	944299180	1.4640818	A	A09 A ty3
A09	14000001	19000000	2434652	ty3	5e+06	0.4869304	0.4869304	940299181	945299180	1.4869304	A	A09 A ty3
A09	15000001	20000000	2537237	ty3	5e+06	0.5074474	0.5074474	941299181	946299180	1.5074474	A	A09 A ty3
A09	16000001	21000000	2575307	ty3	5e+06	0.5150614	0.5150614	942299181	947299180	1.5150614	A	A09 A ty3
A09	17000001	22000000	2589628	ty3	5e+06	0.5179256	0.5179256	943299181	948299180	1.5179256	A	A09 A ty3
A09	18000001	23000000	2546899	ty3	5e+06	0.5093798	0.5093798	944299181	949299180	1.5093798	A	A09 A ty3
A09	19000001	24000000	2465621	ty3	5e+06	0.4931242	0.4931242	945299181	950299180	1.4931242	A	A09 A ty3
A09	20000001	25000000	2526973	ty3	5e+06	0.5053946	0.5053946	946299181	951299180	1.5053946	A	A09 A ty3
A09	21000001	26000000	2571478	ty3	5e+06	0.5142956	0.5142956	947299181	952299180	1.5142956	A	A09 A ty3
A09	22000001	27000000	2717713	ty3	5e+06	0.5435426	0.5435426	948299181	953299180	1.5435426	A	A09 A ty3
A09	23000001	28000000	2708459	ty3	5e+06	0.5416918	0.5416918	949299181	954299180	1.5416918	A	A09 A ty3
A09	24000001	29000000	2763599	ty3	5e+06	0.5527198	0.5527198	950299181	955299180	1.5527198	A	A09 A ty3
A09	25000001	30000000	2794305	ty3	5e+06	0.558861	0.558861	951299181	956299180	1.558861	A	A09 A ty3
A09	26000001	31000000	2934869	ty3	5e+06	0.5869738	0.5869738	952299181	957299180	1.5869738	A	A09 A ty3
A09	27000001	32000000	2894151	ty3	5e+06	0.5788302	0.5788302	953299181	958299180	1.5788302	A	A09 A ty3
A09	28000001	33000000	2898407	ty3	5e+06	0.5796814	0.5796814	954299181	959299180	1.5796814	A	A09 A ty3
A09	29000001	34000000	2941444	ty3	5e+06	0.5882888	0.5882888	955299181	960299180	1.5882888	A	A09 A ty3
A09	30000001	35000000	2942262	ty3	5e+06	0.5884524	0.5884524	956299181	961299180	1.5884524	A	A09 A ty3
A09	31000001	36000000	2852128	ty3	5e+06	0.5704256	0.5704256	957299181	962299180	1.5704256	A	A09 A ty3
A09	32000001	37000000	2830640	ty3	5e+06	0.566128	0.566128	958299181	963299180	1.566128	A	A09 A ty3
A09	33000001	38000000	2745853	ty3	5e+06	0.5491706	0.5491706	959299181	964299180	1.5491706	A	A09 A ty3
A09	34000001	39000000	2575858	ty3	5e+06	0.5151716	0.5151716	960299181	965299180	1.5151716	A	A09 A ty3
A09	35000001	40000000	2599620	ty3	5e+06	0.519924	0.519924	961299181	966299180	1.519924	A	A09 A ty3
A09	36000001	41000000	2564009	ty3	5e+06	0.5128018	0.5128018	962299181	967299180	1.5128018	A	A09 A ty3
A09	37000001	42000000	2491036	ty3	5e+06	0.4982072	0.4982072	963299181	968299180	1.4982072	A	A09 A ty3
A09	38000001	43000000	2549599	ty3	5e+06	0.5099198	0.5099198	964299181	969299180	1.5099198	A	A09 A ty3
A09	39000001	44000000	2619757	ty3	5e+06	0.5239514	0.5239514	965299181	970299180	1.5239514	A	A09 A ty3
A09	40000001	45000000	2470150	ty3	5e+06	0.49403	0.49403	966299181	971299180	1.49403	A	A09 A ty3
A09	41000001	46000000	2370631	ty3	5e+06	0.4741262	0.4741262	967299181	972299180	1.4741262	A	A09 A ty3
A09	42000001	47000000	2330290	ty3	5e+06	0.466058	0.466058	968299181	973299180	1.466058	A	A09 A ty3
A09	43000001	48000000	2284589	ty3	5e+06	0.4569178	0.4569178	969299181	974299180	1.4569178	A	A09 A ty3
A09	44000001	49000000	2192981	ty3	5e+06	0.4385962	0.4385962	970299181	975299180	1.4385962	A	A09 A ty3
A09	45000001	50000000	2204827	ty3	5e+06	0.4409654	0.4409654	971299181	976299180	1.4409654	A	A09 A ty3
A09	46000001	51000000	2128411	ty3	5e+06	0.4256822	0.4256822	972299181	977299180	1.4256822	A	A09 A ty3
A09	47000001	52000000	2180430	ty3	5e+06	0.436086	0.436086	973299181	978299180	1.436086	A	A09 A ty3
A09	48000001	53000000	2167245	ty3	5e+06	0.433449	0.433449	974299181	979299180	1.433449	A	A09 A ty3
A09	49000001	54000000	2133815	ty3	5e+06	0.426763	0.426763	975299181	980299180	1.426763	A	A09 A ty3
A09	50000001	55000000	2079541	ty3	5e+06	0.4159082	0.4159082	976299181	981299180	1.4159082	A	A09 A ty3
A09	51000001	56000000	1971971	ty3	5e+06	0.3943942	0.3943942	977299181	982299180	1.3943942	A	A09 A ty3
A09	52000001	57000000	1777166	ty3	5e+06	0.3554332	0.3554332	978299181	983299180	1.3554332	A	A09 A ty3
A09	53000001	58000000	1684542	ty3	5e+06	0.3369084	0.3369084	979299181	984299180	1.3369084	A	A09 A ty3
A09	54000001	59000000	1791594	ty3	5e+06	0.3583188	0.3583188	980299181	985299180	1.3583188	A	A09 A ty3
A09	55000001	60000000	1679536	ty3	5e+06	0.3359072	0.3359072	981299181	986299180	1.3359072	A	A09 A ty3
A09	56000001	61000000	1659202	ty3	5e+06	0.3318404	0.3318404	982299181	987299180	1.3318404	A	A09 A ty3
A09	57000001	62000000	1650447	ty3	5e+06	0.3300894	0.3300894	983299181	988299180	1.3300894	A	A09 A ty3
A09	58000001	63000000	1485422	ty3	5e+06	0.2970844	0.2970844	984299181	989299180	1.2970844	A	A09 A ty3
A09	59000001	64000000	1265043	ty3	5e+06	0.2530086	0.2530086	985299181	990299180	1.2530086	A	A09 A ty3
A09	60000001	65000000	1301144	ty3	5e+06	0.2602288	0.2602288	986299181	991299180	1.2602288	A	A09 A ty3
A09	61000001	66000000	1401455	ty3	5e+06	0.280291	0.280291	987299181	992299180	1.280291	A	A09 A ty3
A09	62000001	67000000	1317750	ty3	5e+06	0.26355	0.26355	988299181	993299180	1.26355	A	A09 A ty3
A09	63000001	68000000	1265800	ty3	5e+06	0.25316	0.25316	989299181	994299180	1.25316	A	A09 A ty3
A09	64000001	69000000	1189549	ty3	5e+06	0.2379098	0.2379098	990299181	995299180	1.2379098	A	A09 A ty3
A09	65000001	70000000	1067040	ty3	5e+06	0.213408	0.213408	991299181	996299180	1.213408	A	A09 A ty3
A09	66000001	71000000	969140	ty3	5e+06	0.193828	0.193828	992299181	997299180	1.193828	A	A09 A ty3
A09	67000001	72000000	958031	ty3	5e+06	0.1916062	0.1916062	993299181	998299180	1.1916062	A	A09 A ty3
A09	68000001	73000000	991451	ty3	5e+06	0.1982902	0.1982902	994299181	999299180	1.1982902	A	A09 A ty3
A09	69000001	74000000	1047489	ty3	5e+06	0.2094978	0.2094978	995299181	1000299180	1.2094978	A	A09 A ty3
A09	70000001	75000000	906302	ty3	5e+06	0.1812604	0.1812604	996299181	1001299180	1.1812604	A	A09 A ty3
A09	71000001	76000000	769146	ty3	5e+06	0.1538292	0.1538292	997299181	1002299180	1.1538292	A	A09 A ty3
A09	72000001	77000000	711381	ty3	5e+06	0.1422762	0.1422762	998299181	1003299180	1.1422762	A	A09 A ty3
A09	73000001	78000000	567840	ty3	5e+06	0.113568	0.113568	999299181	1004299180	1.113568	A	A09 A ty3
A09	74000001	79000000	442836	ty3	5e+06	0.0885672	0.0885672	1000299181	1005299180	1.0885672	A	A09 A ty3
A09	75000001	80000000	524105	ty3	5e+06	0.104821	0.104821	1001299181	1006299180	1.104821	A	A09 A ty3
A09	76000001	81000000	520733	ty3	5e+06	0.1041466	0.1041466	1002299181	1007299180	1.1041466	A	A09 A ty3
A09	77000001	82000000	453175	ty3	5e+06	0.090635	0.090635	1003299181	1008299180	1.090635	A	A09 A ty3
A09	78000001	83000000	429975	ty3	5e+06	0.085995	0.085995	1004299181	1009299180	1.085995	A	A09 A ty3
A09	79000001	84000000	405509	ty3	5e+06	0.0811018	0.0811018	1005299181	1010299180	1.0811018	A	A09 A ty3
A09	80000001	84334067	274276	ty3	4334067	0.0632837471132772	0.0632837471132772	1006299181	1010633247	1.06328374711328	A	A09 A ty3
A10	1	5000000	460001	ty3	5e+06	0.0920002	0.0920002	1015633248	1020633247	1.0920002	A	A10 A ty3
A10	1000001	6000000	620658	ty3	5e+06	0.1241316	0.1241316	1016633248	1021633247	1.1241316	A	A10 A ty3
A10	2000001	7000000	776523	ty3	5e+06	0.1553046	0.1553046	1017633248	1022633247	1.1553046	A	A10 A ty3
A10	3000001	8000000	923138	ty3	5e+06	0.1846276	0.1846276	1018633248	1023633247	1.1846276	A	A10 A ty3
A10	4000001	9000000	1125938	ty3	5e+06	0.2251876	0.2251876	1019633248	1024633247	1.2251876	A	A10 A ty3
A10	5000001	10000000	1520560	ty3	5e+06	0.304112	0.304112	1020633248	1025633247	1.304112	A	A10 A ty3
A10	6000001	11000000	1730465	ty3	5e+06	0.346093	0.346093	1021633248	1026633247	1.346093	A	A10 A ty3
A10	7000001	12000000	1741544	ty3	5e+06	0.3483088	0.3483088	1022633248	1027633247	1.3483088	A	A10 A ty3
A10	8000001	13000000	1782588	ty3	5e+06	0.3565176	0.3565176	1023633248	1028633247	1.3565176	A	A10 A ty3
A10	9000001	14000000	1688326	ty3	5e+06	0.3376652	0.3376652	1024633248	1029633247	1.3376652	A	A10 A ty3
A10	10000001	15000000	1534850	ty3	5e+06	0.30697	0.30697	1025633248	1030633247	1.30697	A	A10 A ty3
A10	11000001	16000000	1542457	ty3	5e+06	0.3084914	0.3084914	1026633248	1031633247	1.3084914	A	A10 A ty3
A10	12000001	17000000	1622934	ty3	5e+06	0.3245868	0.3245868	1027633248	1032633247	1.3245868	A	A10 A ty3
A10	13000001	18000000	1683774	ty3	5e+06	0.3367548	0.3367548	1028633248	1033633247	1.3367548	A	A10 A ty3
A10	14000001	19000000	1761648	ty3	5e+06	0.3523296	0.3523296	1029633248	1034633247	1.3523296	A	A10 A ty3
A10	15000001	20000000	1784404	ty3	5e+06	0.3568808	0.3568808	1030633248	1035633247	1.3568808	A	A10 A ty3
A10	16000001	21000000	1757776	ty3	5e+06	0.3515552	0.3515552	1031633248	1036633247	1.3515552	A	A10 A ty3
A10	17000001	22000000	1707643	ty3	5e+06	0.3415286	0.3415286	1032633248	1037633247	1.3415286	A	A10 A ty3
A10	18000001	23000000	1771871	ty3	5e+06	0.3543742	0.3543742	1033633248	1038633247	1.3543742	A	A10 A ty3
A10	19000001	24000000	1829103	ty3	5e+06	0.3658206	0.3658206	1034633248	1039633247	1.3658206	A	A10 A ty3
A10	20000001	25000000	1830858	ty3	5e+06	0.3661716	0.3661716	1035633248	1040633247	1.3661716	A	A10 A ty3
A10	21000001	26000000	1898434	ty3	5e+06	0.3796868	0.3796868	1036633248	1041633247	1.3796868	A	A10 A ty3
A10	22000001	27000000	2101534	ty3	5e+06	0.4203068	0.4203068	1037633248	1042633247	1.4203068	A	A10 A ty3
A10	23000001	28000000	2341741	ty3	5e+06	0.4683482	0.4683482	1038633248	1043633247	1.4683482	A	A10 A ty3
A10	24000001	29000000	2470118	ty3	5e+06	0.4940236	0.4940236	1039633248	1044633247	1.4940236	A	A10 A ty3
A10	25000001	30000000	2671225	ty3	5e+06	0.534245	0.534245	1040633248	1045633247	1.534245	A	A10 A ty3
A10	26000001	31000000	2683993	ty3	5e+06	0.5367986	0.5367986	1041633248	1046633247	1.5367986	A	A10 A ty3
A10	27000001	32000000	2744688	ty3	5e+06	0.5489376	0.5489376	1042633248	1047633247	1.5489376	A	A10 A ty3
A10	28000001	33000000	2684400	ty3	5e+06	0.53688	0.53688	1043633248	1048633247	1.53688	A	A10 A ty3
A10	29000001	34000000	2652044	ty3	5e+06	0.5304088	0.5304088	1044633248	1049633247	1.5304088	A	A10 A ty3
A10	30000001	35000000	2595342	ty3	5e+06	0.5190684	0.5190684	1045633248	1050633247	1.5190684	A	A10 A ty3
A10	31000001	36000000	2586737	ty3	5e+06	0.5173474	0.5173474	1046633248	1051633247	1.5173474	A	A10 A ty3
A10	32000001	37000000	2594101	ty3	5e+06	0.5188202	0.5188202	1047633248	1052633247	1.5188202	A	A10 A ty3
A10	33000001	38000000	2673128	ty3	5e+06	0.5346256	0.5346256	1048633248	1053633247	1.5346256	A	A10 A ty3
A10	34000001	39000000	2774281	ty3	5e+06	0.5548562	0.5548562	1049633248	1054633247	1.5548562	A	A10 A ty3
A10	35000001	40000000	2826654	ty3	5e+06	0.5653308	0.5653308	1050633248	1055633247	1.5653308	A	A10 A ty3
A10	36000001	41000000	2902155	ty3	5e+06	0.580431	0.580431	1051633248	1056633247	1.580431	A	A10 A ty3
A10	37000001	42000000	2961283	ty3	5e+06	0.5922566	0.5922566	1052633248	1057633247	1.5922566	A	A10 A ty3
A10	38000001	43000000	2866729	ty3	5e+06	0.5733458	0.5733458	1053633248	1058633247	1.5733458	A	A10 A ty3
A10	39000001	44000000	2845304	ty3	5e+06	0.5690608	0.5690608	1054633248	1059633247	1.5690608	A	A10 A ty3
A10	40000001	45000000	2831099	ty3	5e+06	0.5662198	0.5662198	1055633248	1060633247	1.5662198	A	A10 A ty3
A10	41000001	46000000	2825571	ty3	5e+06	0.5651142	0.5651142	1056633248	1061633247	1.5651142	A	A10 A ty3
A10	42000001	47000000	2735955	ty3	5e+06	0.547191	0.547191	1057633248	1062633247	1.547191	A	A10 A ty3
A10	43000001	48000000	2713568	ty3	5e+06	0.5427136	0.5427136	1058633248	1063633247	1.5427136	A	A10 A ty3
A10	44000001	49000000	2598110	ty3	5e+06	0.519622	0.519622	1059633248	1064633247	1.519622	A	A10 A ty3
A10	45000001	50000000	2549116	ty3	5e+06	0.5098232	0.5098232	1060633248	1065633247	1.5098232	A	A10 A ty3
A10	46000001	51000000	2546296	ty3	5e+06	0.5092592	0.5092592	1061633248	1066633247	1.5092592	A	A10 A ty3
A10	47000001	52000000	2532608	ty3	5e+06	0.5065216	0.5065216	1062633248	1067633247	1.5065216	A	A10 A ty3
A10	48000001	53000000	2544329	ty3	5e+06	0.5088658	0.5088658	1063633248	1068633247	1.5088658	A	A10 A ty3
A10	49000001	54000000	2658847	ty3	5e+06	0.5317694	0.5317694	1064633248	1069633247	1.5317694	A	A10 A ty3
A10	50000001	55000000	2649254	ty3	5e+06	0.5298508	0.5298508	1065633248	1070633247	1.5298508	A	A10 A ty3
A10	51000001	56000000	2607890	ty3	5e+06	0.521578	0.521578	1066633248	1071633247	1.521578	A	A10 A ty3
A10	52000001	57000000	2636583	ty3	5e+06	0.5273166	0.5273166	1067633248	1072633247	1.5273166	A	A10 A ty3
A10	53000001	58000000	2617306	ty3	5e+06	0.5234612	0.5234612	1068633248	1073633247	1.5234612	A	A10 A ty3
A10	54000001	59000000	2578682	ty3	5e+06	0.5157364	0.5157364	1069633248	1074633247	1.5157364	A	A10 A ty3
A10	55000001	60000000	2500641	ty3	5e+06	0.5001282	0.5001282	1070633248	1075633247	1.5001282	A	A10 A ty3
A10	56000001	61000000	2550900	ty3	5e+06	0.51018	0.51018	1071633248	1076633247	1.51018	A	A10 A ty3
A10	57000001	62000000	2530951	ty3	5e+06	0.5061902	0.5061902	1072633248	1077633247	1.5061902	A	A10 A ty3
A10	58000001	63000000	2510284	ty3	5e+06	0.5020568	0.5020568	1073633248	1078633247	1.5020568	A	A10 A ty3
A10	59000001	64000000	2524481	ty3	5e+06	0.5048962	0.5048962	1074633248	1079633247	1.5048962	A	A10 A ty3
A10	60000001	65000000	2568984	ty3	5e+06	0.5137968	0.5137968	1075633248	1080633247	1.5137968	A	A10 A ty3
A10	61000001	66000000	2559593	ty3	5e+06	0.5119186	0.5119186	1076633248	1081633247	1.5119186	A	A10 A ty3
A10	62000001	67000000	2608243	ty3	5e+06	0.5216486	0.5216486	1077633248	1082633247	1.5216486	A	A10 A ty3
A10	63000001	68000000	2568723	ty3	5e+06	0.5137446	0.5137446	1078633248	1083633247	1.5137446	A	A10 A ty3
A10	64000001	69000000	2548784	ty3	5e+06	0.5097568	0.5097568	1079633248	1084633247	1.5097568	A	A10 A ty3
A10	65000001	70000000	2473938	ty3	5e+06	0.4947876	0.4947876	1080633248	1085633247	1.4947876	A	A10 A ty3
A10	66000001	71000000	2235022	ty3	5e+06	0.4470044	0.4470044	1081633248	1086633247	1.4470044	A	A10 A ty3
A10	67000001	72000000	2078348	ty3	5e+06	0.4156696	0.4156696	1082633248	1087633247	1.4156696	A	A10 A ty3
A10	68000001	73000000	2016473	ty3	5e+06	0.4032946	0.4032946	1083633248	1088633247	1.4032946	A	A10 A ty3
A10	69000001	74000000	1981175	ty3	5e+06	0.396235	0.396235	1084633248	1089633247	1.396235	A	A10 A ty3
A10	70000001	75000000	2011633	ty3	5e+06	0.4023266	0.4023266	1085633248	1090633247	1.4023266	A	A10 A ty3
A10	71000001	76000000	2045828	ty3	5e+06	0.4091656	0.4091656	1086633248	1091633247	1.4091656	A	A10 A ty3
A10	72000001	77000000	2012209	ty3	5e+06	0.4024418	0.4024418	1087633248	1092633247	1.4024418	A	A10 A ty3
A10	73000001	78000000	2062900	ty3	5e+06	0.41258	0.41258	1088633248	1093633247	1.41258	A	A10 A ty3
A10	74000001	79000000	1893479	ty3	5e+06	0.3786958	0.3786958	1089633248	1094633247	1.3786958	A	A10 A ty3
A10	75000001	80000000	1805055	ty3	5e+06	0.361011	0.361011	1090633248	1095633247	1.361011	A	A10 A ty3
A10	76000001	81000000	1830123	ty3	5e+06	0.3660246	0.3660246	1091633248	1096633247	1.3660246	A	A10 A ty3
A10	77000001	82000000	1953254	ty3	5e+06	0.3906508	0.3906508	1092633248	1097633247	1.3906508	A	A10 A ty3
A10	78000001	83000000	2052783	ty3	5e+06	0.4105566	0.4105566	1093633248	1098633247	1.4105566	A	A10 A ty3
A10	79000001	84000000	2258941	ty3	5e+06	0.4517882	0.4517882	1094633248	1099633247	1.4517882	A	A10 A ty3
A10	80000001	85000000	2312206	ty3	5e+06	0.4624412	0.4624412	1095633248	1100633247	1.4624412	A	A10 A ty3
A10	81000001	86000000	2532544	ty3	5e+06	0.5065088	0.5065088	1096633248	1101633247	1.5065088	A	A10 A ty3
A10	82000001	87000000	2385603	ty3	5e+06	0.4771206	0.4771206	1097633248	1102633247	1.4771206	A	A10 A ty3
A10	83000001	88000000	2232355	ty3	5e+06	0.446471	0.446471	1098633248	1103633247	1.446471	A	A10 A ty3
A10	84000001	89000000	2149881	ty3	5e+06	0.4299762	0.4299762	1099633248	1104633247	1.4299762	A	A10 A ty3
A10	85000001	90000000	2298819	ty3	5e+06	0.4597638	0.4597638	1100633248	1105633247	1.4597638	A	A10 A ty3
A10	86000001	91000000	2241862	ty3	5e+06	0.4483724	0.4483724	1101633248	1106633247	1.4483724	A	A10 A ty3
A10	87000001	92000000	2309102	ty3	5e+06	0.4618204	0.4618204	1102633248	1107633247	1.4618204	A	A10 A ty3
A10	88000001	93000000	2267028	ty3	5e+06	0.4534056	0.4534056	1103633248	1108633247	1.4534056	A	A10 A ty3
A10	89000001	94000000	2287127	ty3	5e+06	0.4574254	0.4574254	1104633248	1109633247	1.4574254	A	A10 A ty3
A10	90000001	95000000	2052025	ty3	5e+06	0.410405	0.410405	1105633248	1110633247	1.410405	A	A10 A ty3
A10	91000001	96000000	1982595	ty3	5e+06	0.396519	0.396519	1106633248	1111633247	1.396519	A	A10 A ty3
A10	92000001	97000000	2015366	ty3	5e+06	0.4030732	0.4030732	1107633248	1112633247	1.4030732	A	A10 A ty3
A10	93000001	98000000	2016723	ty3	5e+06	0.4033446	0.4033446	1108633248	1113633247	1.4033446	A	A10 A ty3
A10	94000001	99000000	2049862	ty3	5e+06	0.4099724	0.4099724	1109633248	1114633247	1.4099724	A	A10 A ty3
A10	95000001	100000000	2043876	ty3	5e+06	0.4087752	0.4087752	1110633248	1115633247	1.4087752	A	A10 A ty3
A10	96000001	101000000	1877505	ty3	5e+06	0.375501	0.375501	1111633248	1116633247	1.375501	A	A10 A ty3
A10	97000001	102000000	1699200	ty3	5e+06	0.33984	0.33984	1112633248	1117633247	1.33984	A	A10 A ty3
A10	98000001	103000000	1675676	ty3	5e+06	0.3351352	0.3351352	1113633248	1118633247	1.3351352	A	A10 A ty3
A10	99000001	104000000	1492241	ty3	5e+06	0.2984482	0.2984482	1114633248	1119633247	1.2984482	A	A10 A ty3
A10	100000001	105000000	1450277	ty3	5e+06	0.2900554	0.2900554	1115633248	1120633247	1.2900554	A	A10 A ty3
A10	101000001	106000000	1504560	ty3	5e+06	0.300912	0.300912	1116633248	1121633247	1.300912	A	A10 A ty3
A10	102000001	107000000	1447758	ty3	5e+06	0.2895516	0.2895516	1117633248	1122633247	1.2895516	A	A10 A ty3
A10	103000001	108000000	1377967	ty3	5e+06	0.2755934	0.2755934	1118633248	1123633247	1.2755934	A	A10 A ty3
A10	104000001	109000000	1277014	ty3	5e+06	0.2554028	0.2554028	1119633248	1124633247	1.2554028	A	A10 A ty3
A10	105000001	110000000	1280004	ty3	5e+06	0.2560008	0.2560008	1120633248	1125633247	1.2560008	A	A10 A ty3
A10	106000001	111000000	1131221	ty3	5e+06	0.2262442	0.2262442	1121633248	1126633247	1.2262442	A	A10 A ty3
A10	107000001	112000000	1107725	ty3	5e+06	0.221545	0.221545	1122633248	1127633247	1.221545	A	A10 A ty3
A10	108000001	113000000	1051964	ty3	5e+06	0.2103928	0.2103928	1123633248	1128633247	1.2103928	A	A10 A ty3
A10	109000001	114000000	970548	ty3	5e+06	0.1941096	0.1941096	1124633248	1129633247	1.1941096	A	A10 A ty3
A10	110000001	115000000	772659	ty3	5e+06	0.1545318	0.1545318	1125633248	1130633247	1.1545318	A	A10 A ty3
A10	111000001	116000000	731048	ty3	5e+06	0.1462096	0.1462096	1126633248	1131633247	1.1462096	A	A10 A ty3
A10	112000001	116509314	547724	ty3	4509314	0.121465038806346	0.121465038806346	1127633248	1132142561	1.12146503880635	A	A10 A ty3
A11	1	5000000	396125	ty3	5e+06	0.079225	0.079225	1137142562	1142142561	1.079225	A	A11 A ty3
A11	1000001	6000000	390718	ty3	5e+06	0.0781436	0.0781436	1138142562	1143142561	1.0781436	A	A11 A ty3
A11	2000001	7000000	421752	ty3	5e+06	0.0843504	0.0843504	1139142562	1144142561	1.0843504	A	A11 A ty3
A11	3000001	8000000	464068	ty3	5e+06	0.0928136	0.0928136	1140142562	1145142561	1.0928136	A	A11 A ty3
A11	4000001	9000000	505131	ty3	5e+06	0.1010262	0.1010262	1141142562	1146142561	1.1010262	A	A11 A ty3
A11	5000001	10000000	524665	ty3	5e+06	0.104933	0.104933	1142142562	1147142561	1.104933	A	A11 A ty3
A11	6000001	11000000	603378	ty3	5e+06	0.1206756	0.1206756	1143142562	1148142561	1.1206756	A	A11 A ty3
A11	7000001	12000000	738227	ty3	5e+06	0.1476454	0.1476454	1144142562	1149142561	1.1476454	A	A11 A ty3
A11	8000001	13000000	821177	ty3	5e+06	0.1642354	0.1642354	1145142562	1150142561	1.1642354	A	A11 A ty3
A11	9000001	14000000	923115	ty3	5e+06	0.184623	0.184623	1146142562	1151142561	1.184623	A	A11 A ty3
A11	10000001	15000000	1044185	ty3	5e+06	0.208837	0.208837	1147142562	1152142561	1.208837	A	A11 A ty3
A11	11000001	16000000	1069863	ty3	5e+06	0.2139726	0.2139726	1148142562	1153142561	1.2139726	A	A11 A ty3
A11	12000001	17000000	1133426	ty3	5e+06	0.2266852	0.2266852	1149142562	1154142561	1.2266852	A	A11 A ty3
A11	13000001	18000000	1067395	ty3	5e+06	0.213479	0.213479	1150142562	1155142561	1.213479	A	A11 A ty3
A11	14000001	19000000	1142595	ty3	5e+06	0.228519	0.228519	1151142562	1156142561	1.228519	A	A11 A ty3
A11	15000001	20000000	1088560	ty3	5e+06	0.217712	0.217712	1152142562	1157142561	1.217712	A	A11 A ty3
A11	16000001	21000000	1080052	ty3	5e+06	0.2160104	0.2160104	1153142562	1158142561	1.2160104	A	A11 A ty3
A11	17000001	22000000	1019015	ty3	5e+06	0.203803	0.203803	1154142562	1159142561	1.203803	A	A11 A ty3
A11	18000001	23000000	1080769	ty3	5e+06	0.2161538	0.2161538	1155142562	1160142561	1.2161538	A	A11 A ty3
A11	19000001	24000000	1077823	ty3	5e+06	0.2155646	0.2155646	1156142562	1161142561	1.2155646	A	A11 A ty3
A11	20000001	25000000	1138580	ty3	5e+06	0.227716	0.227716	1157142562	1162142561	1.227716	A	A11 A ty3
A11	21000001	26000000	1275400	ty3	5e+06	0.25508	0.25508	1158142562	1163142561	1.25508	A	A11 A ty3
A11	22000001	27000000	1388778	ty3	5e+06	0.2777556	0.2777556	1159142562	1164142561	1.2777556	A	A11 A ty3
A11	23000001	28000000	1633249	ty3	5e+06	0.3266498	0.3266498	1160142562	1165142561	1.3266498	A	A11 A ty3
A11	24000001	29000000	1741232	ty3	5e+06	0.3482464	0.3482464	1161142562	1166142561	1.3482464	A	A11 A ty3
A11	25000001	30000000	1944265	ty3	5e+06	0.388853	0.388853	1162142562	1167142561	1.388853	A	A11 A ty3
A11	26000001	31000000	2074080	ty3	5e+06	0.414816	0.414816	1163142562	1168142561	1.414816	A	A11 A ty3
A11	27000001	32000000	2115005	ty3	5e+06	0.423001	0.423001	1164142562	1169142561	1.423001	A	A11 A ty3
A11	28000001	33000000	2141226	ty3	5e+06	0.4282452	0.4282452	1165142562	1170142561	1.4282452	A	A11 A ty3
A11	29000001	34000000	2277095	ty3	5e+06	0.455419	0.455419	1166142562	1171142561	1.455419	A	A11 A ty3
A11	30000001	35000000	2305478	ty3	5e+06	0.4610956	0.4610956	1167142562	1172142561	1.4610956	A	A11 A ty3
A11	31000001	36000000	2338769	ty3	5e+06	0.4677538	0.4677538	1168142562	1173142561	1.4677538	A	A11 A ty3
A11	32000001	37000000	2563794	ty3	5e+06	0.5127588	0.5127588	1169142562	1174142561	1.5127588	A	A11 A ty3
A11	33000001	38000000	2506998	ty3	5e+06	0.5013996	0.5013996	1170142562	1175142561	1.5013996	A	A11 A ty3
A11	34000001	39000000	2513046	ty3	5e+06	0.5026092	0.5026092	1171142562	1176142561	1.5026092	A	A11 A ty3
A11	35000001	40000000	2495728	ty3	5e+06	0.4991456	0.4991456	1172142562	1177142561	1.4991456	A	A11 A ty3
A11	36000001	41000000	2543275	ty3	5e+06	0.508655	0.508655	1173142562	1178142561	1.508655	A	A11 A ty3
A11	37000001	42000000	2455480	ty3	5e+06	0.491096	0.491096	1174142562	1179142561	1.491096	A	A11 A ty3
A11	38000001	43000000	2578567	ty3	5e+06	0.5157134	0.5157134	1175142562	1180142561	1.5157134	A	A11 A ty3
A11	39000001	44000000	2656132	ty3	5e+06	0.5312264	0.5312264	1176142562	1181142561	1.5312264	A	A11 A ty3
A11	40000001	45000000	2758244	ty3	5e+06	0.5516488	0.5516488	1177142562	1182142561	1.5516488	A	A11 A ty3
A11	41000001	46000000	2694279	ty3	5e+06	0.5388558	0.5388558	1178142562	1183142561	1.5388558	A	A11 A ty3
A11	42000001	47000000	2635913	ty3	5e+06	0.5271826	0.5271826	1179142562	1184142561	1.5271826	A	A11 A ty3
A11	43000001	48000000	2505292	ty3	5e+06	0.5010584	0.5010584	1180142562	1185142561	1.5010584	A	A11 A ty3
A11	44000001	49000000	2418221	ty3	5e+06	0.4836442	0.4836442	1181142562	1186142561	1.4836442	A	A11 A ty3
A11	45000001	50000000	2415103	ty3	5e+06	0.4830206	0.4830206	1182142562	1187142561	1.4830206	A	A11 A ty3
A11	46000001	51000000	2502610	ty3	5e+06	0.500522	0.500522	1183142562	1188142561	1.500522	A	A11 A ty3
A11	47000001	52000000	2590416	ty3	5e+06	0.5180832	0.5180832	1184142562	1189142561	1.5180832	A	A11 A ty3
A11	48000001	53000000	2678863	ty3	5e+06	0.5357726	0.5357726	1185142562	1190142561	1.5357726	A	A11 A ty3
A11	49000001	54000000	2729795	ty3	5e+06	0.545959	0.545959	1186142562	1191142561	1.545959	A	A11 A ty3
A11	50000001	55000000	2562635	ty3	5e+06	0.512527	0.512527	1187142562	1192142561	1.512527	A	A11 A ty3
A11	51000001	56000000	2472214	ty3	5e+06	0.4944428	0.4944428	1188142562	1193142561	1.4944428	A	A11 A ty3
A11	52000001	57000000	2347038	ty3	5e+06	0.4694076	0.4694076	1189142562	1194142561	1.4694076	A	A11 A ty3
A11	53000001	58000000	2312277	ty3	5e+06	0.4624554	0.4624554	1190142562	1195142561	1.4624554	A	A11 A ty3
A11	54000001	59000000	2256075	ty3	5e+06	0.451215	0.451215	1191142562	1196142561	1.451215	A	A11 A ty3
A11	55000001	60000000	2301132	ty3	5e+06	0.4602264	0.4602264	1192142562	1197142561	1.4602264	A	A11 A ty3
A11	56000001	61000000	2205279	ty3	5e+06	0.4410558	0.4410558	1193142562	1198142561	1.4410558	A	A11 A ty3
A11	57000001	62000000	2197730	ty3	5e+06	0.439546	0.439546	1194142562	1199142561	1.439546	A	A11 A ty3
A11	58000001	63000000	2287716	ty3	5e+06	0.4575432	0.4575432	1195142562	1200142561	1.4575432	A	A11 A ty3
A11	59000001	64000000	2208830	ty3	5e+06	0.441766	0.441766	1196142562	1201142561	1.441766	A	A11 A ty3
A11	60000001	65000000	2071081	ty3	5e+06	0.4142162	0.4142162	1197142562	1202142561	1.4142162	A	A11 A ty3
A11	61000001	66000000	2205916	ty3	5e+06	0.4411832	0.4411832	1198142562	1203142561	1.4411832	A	A11 A ty3
A11	62000001	67000000	2283964	ty3	5e+06	0.4567928	0.4567928	1199142562	1204142561	1.4567928	A	A11 A ty3
A11	63000001	68000000	2293006	ty3	5e+06	0.4586012	0.4586012	1200142562	1205142561	1.4586012	A	A11 A ty3
A11	64000001	69000000	2361739	ty3	5e+06	0.4723478	0.4723478	1201142562	1206142561	1.4723478	A	A11 A ty3
A11	65000001	70000000	2546335	ty3	5e+06	0.509267	0.509267	1202142562	1207142561	1.509267	A	A11 A ty3
A11	66000001	71000000	2653379	ty3	5e+06	0.5306758	0.5306758	1203142562	1208142561	1.5306758	A	A11 A ty3
A11	67000001	72000000	2712074	ty3	5e+06	0.5424148	0.5424148	1204142562	1209142561	1.5424148	A	A11 A ty3
A11	68000001	73000000	2658237	ty3	5e+06	0.5316474	0.5316474	1205142562	1210142561	1.5316474	A	A11 A ty3
A11	69000001	74000000	2646804	ty3	5e+06	0.5293608	0.5293608	1206142562	1211142561	1.5293608	A	A11 A ty3
A11	70000001	75000000	2663544	ty3	5e+06	0.5327088	0.5327088	1207142562	1212142561	1.5327088	A	A11 A ty3
A11	71000001	76000000	2582847	ty3	5e+06	0.5165694	0.5165694	1208142562	1213142561	1.5165694	A	A11 A ty3
A11	72000001	77000000	2590177	ty3	5e+06	0.5180354	0.5180354	1209142562	1214142561	1.5180354	A	A11 A ty3
A11	73000001	78000000	2592755	ty3	5e+06	0.518551	0.518551	1210142562	1215142561	1.518551	A	A11 A ty3
A11	74000001	79000000	2657396	ty3	5e+06	0.5314792	0.5314792	1211142562	1216142561	1.5314792	A	A11 A ty3
A11	75000001	80000000	2654451	ty3	5e+06	0.5308902	0.5308902	1212142562	1217142561	1.5308902	A	A11 A ty3
A11	76000001	81000000	2611741	ty3	5e+06	0.5223482	0.5223482	1213142562	1218142561	1.5223482	A	A11 A ty3
A11	77000001	82000000	2536538	ty3	5e+06	0.5073076	0.5073076	1214142562	1219142561	1.5073076	A	A11 A ty3
A11	78000001	83000000	2541693	ty3	5e+06	0.5083386	0.5083386	1215142562	1220142561	1.5083386	A	A11 A ty3
A11	79000001	84000000	2415360	ty3	5e+06	0.483072	0.483072	1216142562	1221142561	1.483072	A	A11 A ty3
A11	80000001	85000000	2399606	ty3	5e+06	0.4799212	0.4799212	1217142562	1222142561	1.4799212	A	A11 A ty3
A11	81000001	86000000	2492809	ty3	5e+06	0.4985618	0.4985618	1218142562	1223142561	1.4985618	A	A11 A ty3
A11	82000001	87000000	2604883	ty3	5e+06	0.5209766	0.5209766	1219142562	1224142561	1.5209766	A	A11 A ty3
A11	83000001	88000000	2563149	ty3	5e+06	0.5126298	0.5126298	1220142562	1225142561	1.5126298	A	A11 A ty3
A11	84000001	89000000	2631049	ty3	5e+06	0.5262098	0.5262098	1221142562	1226142561	1.5262098	A	A11 A ty3
A11	85000001	90000000	2576391	ty3	5e+06	0.5152782	0.5152782	1222142562	1227142561	1.5152782	A	A11 A ty3
A11	86000001	91000000	2399844	ty3	5e+06	0.4799688	0.4799688	1223142562	1228142561	1.4799688	A	A11 A ty3
A11	87000001	92000000	2245601	ty3	5e+06	0.4491202	0.4491202	1224142562	1229142561	1.4491202	A	A11 A ty3
A11	88000001	93000000	2212326	ty3	5e+06	0.4424652	0.4424652	1225142562	1230142561	1.4424652	A	A11 A ty3
A11	89000001	94000000	2218521	ty3	5e+06	0.4437042	0.4437042	1226142562	1231142561	1.4437042	A	A11 A ty3
A11	90000001	95000000	2129690	ty3	5e+06	0.425938	0.425938	1227142562	1232142561	1.425938	A	A11 A ty3
A11	91000001	96000000	2281764	ty3	5e+06	0.4563528	0.4563528	1228142562	1233142561	1.4563528	A	A11 A ty3
A11	92000001	97000000	2243386	ty3	5e+06	0.4486772	0.4486772	1229142562	1234142561	1.4486772	A	A11 A ty3
A11	93000001	98000000	2062678	ty3	5e+06	0.4125356	0.4125356	1230142562	1235142561	1.4125356	A	A11 A ty3
A11	94000001	99000000	2010261	ty3	5e+06	0.4020522	0.4020522	1231142562	1236142561	1.4020522	A	A11 A ty3
A11	95000001	100000000	1933703	ty3	5e+06	0.3867406	0.3867406	1232142562	1237142561	1.3867406	A	A11 A ty3
A11	96000001	101000000	1868162	ty3	5e+06	0.3736324	0.3736324	1233142562	1238142561	1.3736324	A	A11 A ty3
A11	97000001	102000000	1968385	ty3	5e+06	0.393677	0.393677	1234142562	1239142561	1.393677	A	A11 A ty3
A11	98000001	103000000	2249349	ty3	5e+06	0.4498698	0.4498698	1235142562	1240142561	1.4498698	A	A11 A ty3
A11	99000001	104000000	2415965	ty3	5e+06	0.483193	0.483193	1236142562	1241142561	1.483193	A	A11 A ty3
A11	100000001	105000000	2495361	ty3	5e+06	0.4990722	0.4990722	1237142562	1242142561	1.4990722	A	A11 A ty3
A11	101000001	106000000	2253575	ty3	5e+06	0.450715	0.450715	1238142562	1243142561	1.450715	A	A11 A ty3
A11	102000001	107000000	2046485	ty3	5e+06	0.409297	0.409297	1239142562	1244142561	1.409297	A	A11 A ty3
A11	103000001	108000000	1753151	ty3	5e+06	0.3506302	0.3506302	1240142562	1245142561	1.3506302	A	A11 A ty3
A11	104000001	109000000	1454049	ty3	5e+06	0.2908098	0.2908098	1241142562	1246142561	1.2908098	A	A11 A ty3
A11	105000001	110000000	1266935	ty3	5e+06	0.253387	0.253387	1242142562	1247142561	1.253387	A	A11 A ty3
A11	106000001	111000000	1253009	ty3	5e+06	0.2506018	0.2506018	1243142562	1248142561	1.2506018	A	A11 A ty3
A11	107000001	112000000	1084364	ty3	5e+06	0.2168728	0.2168728	1244142562	1249142561	1.2168728	A	A11 A ty3
A11	108000001	113000000	1010902	ty3	5e+06	0.2021804	0.2021804	1245142562	1250142561	1.2021804	A	A11 A ty3
A11	109000001	114000000	885915	ty3	5e+06	0.177183	0.177183	1246142562	1251142561	1.177183	A	A11 A ty3
A11	110000001	115000000	885089	ty3	5e+06	0.1770178	0.1770178	1247142562	1252142561	1.1770178	A	A11 A ty3
A11	111000001	116000000	849410	ty3	5e+06	0.169882	0.169882	1248142562	1253142561	1.169882	A	A11 A ty3
A11	112000001	117000000	936537	ty3	5e+06	0.1873074	0.1873074	1249142562	1254142561	1.1873074	A	A11 A ty3
A11	113000001	118000000	855388	ty3	5e+06	0.1710776	0.1710776	1250142562	1255142561	1.1710776	A	A11 A ty3
A11	114000001	119000000	839417	ty3	5e+06	0.1678834	0.1678834	1251142562	1256142561	1.1678834	A	A11 A ty3
A11	115000001	120000000	830203	ty3	5e+06	0.1660406	0.1660406	1252142562	1257142561	1.1660406	A	A11 A ty3
A11	116000001	121000000	768779	ty3	5e+06	0.1537558	0.1537558	1253142562	1258142561	1.1537558	A	A11 A ty3
A11	117000001	122000000	649782	ty3	5e+06	0.1299564	0.1299564	1254142562	1259142561	1.1299564	A	A11 A ty3
A11	118000001	122429828	564107	ty3	4429828	0.127342867488309	0.127342867488309	1255142562	1259572389	1.12734286748831	A	A11 A ty3
A12	1	5000000	768665	ty3	5e+06	0.153733	0.153733	1264572390	1269572389	1.153733	A	A12 A ty3
A12	1000001	6000000	1023502	ty3	5e+06	0.2047004	0.2047004	1265572390	1270572389	1.2047004	A	A12 A ty3
A12	2000001	7000000	1181249	ty3	5e+06	0.2362498	0.2362498	1266572390	1271572389	1.2362498	A	A12 A ty3
A12	3000001	8000000	1261056	ty3	5e+06	0.2522112	0.2522112	1267572390	1272572389	1.2522112	A	A12 A ty3
A12	4000001	9000000	1370109	ty3	5e+06	0.2740218	0.2740218	1268572390	1273572389	1.2740218	A	A12 A ty3
A12	5000001	10000000	1381638	ty3	5e+06	0.2763276	0.2763276	1269572390	1274572389	1.2763276	A	A12 A ty3
A12	6000001	11000000	1216454	ty3	5e+06	0.2432908	0.2432908	1270572390	1275572389	1.2432908	A	A12 A ty3
A12	7000001	12000000	1293578	ty3	5e+06	0.2587156	0.2587156	1271572390	1276572389	1.2587156	A	A12 A ty3
A12	8000001	13000000	1421397	ty3	5e+06	0.2842794	0.2842794	1272572390	1277572389	1.2842794	A	A12 A ty3
A12	9000001	14000000	1366131	ty3	5e+06	0.2732262	0.2732262	1273572390	1278572389	1.2732262	A	A12 A ty3
A12	10000001	15000000	1428479	ty3	5e+06	0.2856958	0.2856958	1274572390	1279572389	1.2856958	A	A12 A ty3
A12	11000001	16000000	1603480	ty3	5e+06	0.320696	0.320696	1275572390	1280572389	1.320696	A	A12 A ty3
A12	12000001	17000000	1736409	ty3	5e+06	0.3472818	0.3472818	1276572390	1281572389	1.3472818	A	A12 A ty3
A12	13000001	18000000	1811922	ty3	5e+06	0.3623844	0.3623844	1277572390	1282572389	1.3623844	A	A12 A ty3
A12	14000001	19000000	2095818	ty3	5e+06	0.4191636	0.4191636	1278572390	1283572389	1.4191636	A	A12 A ty3
A12	15000001	20000000	2224846	ty3	5e+06	0.4449692	0.4449692	1279572390	1284572389	1.4449692	A	A12 A ty3
A12	16000001	21000000	2383720	ty3	5e+06	0.476744	0.476744	1280572390	1285572389	1.476744	A	A12 A ty3
A12	17000001	22000000	2405604	ty3	5e+06	0.4811208	0.4811208	1281572390	1286572389	1.4811208	A	A12 A ty3
A12	18000001	23000000	2487304	ty3	5e+06	0.4974608	0.4974608	1282572390	1287572389	1.4974608	A	A12 A ty3
A12	19000001	24000000	2482741	ty3	5e+06	0.4965482	0.4965482	1283572390	1288572389	1.4965482	A	A12 A ty3
A12	20000001	25000000	2566611	ty3	5e+06	0.5133222	0.5133222	1284572390	1289572389	1.5133222	A	A12 A ty3
A12	21000001	26000000	2573506	ty3	5e+06	0.5147012	0.5147012	1285572390	1290572389	1.5147012	A	A12 A ty3
A12	22000001	27000000	2707059	ty3	5e+06	0.5414118	0.5414118	1286572390	1291572389	1.5414118	A	A12 A ty3
A12	23000001	28000000	2767467	ty3	5e+06	0.5534934	0.5534934	1287572390	1292572389	1.5534934	A	A12 A ty3
A12	24000001	29000000	2800345	ty3	5e+06	0.560069	0.560069	1288572390	1293572389	1.560069	A	A12 A ty3
A12	25000001	30000000	2756524	ty3	5e+06	0.5513048	0.5513048	1289572390	1294572389	1.5513048	A	A12 A ty3
A12	26000001	31000000	2743221	ty3	5e+06	0.5486442	0.5486442	1290572390	1295572389	1.5486442	A	A12 A ty3
A12	27000001	32000000	2589574	ty3	5e+06	0.5179148	0.5179148	1291572390	1296572389	1.5179148	A	A12 A ty3
A12	28000001	33000000	2508302	ty3	5e+06	0.5016604	0.5016604	1292572390	1297572389	1.5016604	A	A12 A ty3
A12	29000001	34000000	2416220	ty3	5e+06	0.483244	0.483244	1293572390	1298572389	1.483244	A	A12 A ty3
A12	30000001	35000000	2384849	ty3	5e+06	0.4769698	0.4769698	1294572390	1299572389	1.4769698	A	A12 A ty3
A12	31000001	36000000	2361344	ty3	5e+06	0.4722688	0.4722688	1295572390	1300572389	1.4722688	A	A12 A ty3
A12	32000001	37000000	2463581	ty3	5e+06	0.4927162	0.4927162	1296572390	1301572389	1.4927162	A	A12 A ty3
A12	33000001	38000000	2548891	ty3	5e+06	0.5097782	0.5097782	1297572390	1302572389	1.5097782	A	A12 A ty3
A12	34000001	39000000	2772854	ty3	5e+06	0.5545708	0.5545708	1298572390	1303572389	1.5545708	A	A12 A ty3
A12	35000001	40000000	2848218	ty3	5e+06	0.5696436	0.5696436	1299572390	1304572389	1.5696436	A	A12 A ty3
A12	36000001	41000000	2851892	ty3	5e+06	0.5703784	0.5703784	1300572390	1305572389	1.5703784	A	A12 A ty3
A12	37000001	42000000	2836566	ty3	5e+06	0.5673132	0.5673132	1301572390	1306572389	1.5673132	A	A12 A ty3
A12	38000001	43000000	2807751	ty3	5e+06	0.5615502	0.5615502	1302572390	1307572389	1.5615502	A	A12 A ty3
A12	39000001	44000000	2619790	ty3	5e+06	0.523958	0.523958	1303572390	1308572389	1.523958	A	A12 A ty3
A12	40000001	45000000	2544137	ty3	5e+06	0.5088274	0.5088274	1304572390	1309572389	1.5088274	A	A12 A ty3
A12	41000001	46000000	2646177	ty3	5e+06	0.5292354	0.5292354	1305572390	1310572389	1.5292354	A	A12 A ty3
A12	42000001	47000000	2627233	ty3	5e+06	0.5254466	0.5254466	1306572390	1311572389	1.5254466	A	A12 A ty3
A12	43000001	48000000	2644724	ty3	5e+06	0.5289448	0.5289448	1307572390	1312572389	1.5289448	A	A12 A ty3
A12	44000001	49000000	2595630	ty3	5e+06	0.519126	0.519126	1308572390	1313572389	1.519126	A	A12 A ty3
A12	45000001	50000000	2617148	ty3	5e+06	0.5234296	0.5234296	1309572390	1314572389	1.5234296	A	A12 A ty3
A12	46000001	51000000	2577929	ty3	5e+06	0.5155858	0.5155858	1310572390	1315572389	1.5155858	A	A12 A ty3
A12	47000001	52000000	2599652	ty3	5e+06	0.5199304	0.5199304	1311572390	1316572389	1.5199304	A	A12 A ty3
A12	48000001	53000000	2622584	ty3	5e+06	0.5245168	0.5245168	1312572390	1317572389	1.5245168	A	A12 A ty3
A12	49000001	54000000	2704484	ty3	5e+06	0.5408968	0.5408968	1313572390	1318572389	1.5408968	A	A12 A ty3
A12	50000001	55000000	2802115	ty3	5e+06	0.560423	0.560423	1314572390	1319572389	1.560423	A	A12 A ty3
A12	51000001	56000000	2787539	ty3	5e+06	0.5575078	0.5575078	1315572390	1320572389	1.5575078	A	A12 A ty3
A12	52000001	57000000	2798940	ty3	5e+06	0.559788	0.559788	1316572390	1321572389	1.559788	A	A12 A ty3
A12	53000001	58000000	2711651	ty3	5e+06	0.5423302	0.5423302	1317572390	1322572389	1.5423302	A	A12 A ty3
A12	54000001	59000000	2781640	ty3	5e+06	0.556328	0.556328	1318572390	1323572389	1.556328	A	A12 A ty3
A12	55000001	60000000	2719173	ty3	5e+06	0.5438346	0.5438346	1319572390	1324572389	1.5438346	A	A12 A ty3
A12	56000001	61000000	2789096	ty3	5e+06	0.5578192	0.5578192	1320572390	1325572389	1.5578192	A	A12 A ty3
A12	57000001	62000000	2808189	ty3	5e+06	0.5616378	0.5616378	1321572390	1326572389	1.5616378	A	A12 A ty3
A12	58000001	63000000	2884744	ty3	5e+06	0.5769488	0.5769488	1322572390	1327572389	1.5769488	A	A12 A ty3
A12	59000001	64000000	2768507	ty3	5e+06	0.5537014	0.5537014	1323572390	1328572389	1.5537014	A	A12 A ty3
A12	60000001	65000000	2766670	ty3	5e+06	0.553334	0.553334	1324572390	1329572389	1.553334	A	A12 A ty3
A12	61000001	66000000	2742537	ty3	5e+06	0.5485074	0.5485074	1325572390	1330572389	1.5485074	A	A12 A ty3
A12	62000001	67000000	2698309	ty3	5e+06	0.5396618	0.5396618	1326572390	1331572389	1.5396618	A	A12 A ty3
A12	63000001	68000000	2707287	ty3	5e+06	0.5414574	0.5414574	1327572390	1332572389	1.5414574	A	A12 A ty3
A12	64000001	69000000	2847321	ty3	5e+06	0.5694642	0.5694642	1328572390	1333572389	1.5694642	A	A12 A ty3
A12	65000001	70000000	2909422	ty3	5e+06	0.5818844	0.5818844	1329572390	1334572389	1.5818844	A	A12 A ty3
A12	66000001	71000000	2959814	ty3	5e+06	0.5919628	0.5919628	1330572390	1335572389	1.5919628	A	A12 A ty3
A12	67000001	72000000	2980061	ty3	5e+06	0.5960122	0.5960122	1331572390	1336572389	1.5960122	A	A12 A ty3
A12	68000001	73000000	2959072	ty3	5e+06	0.5918144	0.5918144	1332572390	1337572389	1.5918144	A	A12 A ty3
A12	69000001	74000000	2959993	ty3	5e+06	0.5919986	0.5919986	1333572390	1338572389	1.5919986	A	A12 A ty3
A12	70000001	75000000	2954858	ty3	5e+06	0.5909716	0.5909716	1334572390	1339572389	1.5909716	A	A12 A ty3
A12	71000001	76000000	2845600	ty3	5e+06	0.56912	0.56912	1335572390	1340572389	1.56912	A	A12 A ty3
A12	72000001	77000000	2625729	ty3	5e+06	0.5251458	0.5251458	1336572390	1341572389	1.5251458	A	A12 A ty3
A12	73000001	78000000	2543958	ty3	5e+06	0.5087916	0.5087916	1337572390	1342572389	1.5087916	A	A12 A ty3
A12	74000001	79000000	2224755	ty3	5e+06	0.444951	0.444951	1338572390	1343572389	1.444951	A	A12 A ty3
A12	75000001	80000000	1976472	ty3	5e+06	0.3952944	0.3952944	1339572390	1344572389	1.3952944	A	A12 A ty3
A12	76000001	81000000	1682952	ty3	5e+06	0.3365904	0.3365904	1340572390	1345572389	1.3365904	A	A12 A ty3
A12	77000001	82000000	1717659	ty3	5e+06	0.3435318	0.3435318	1341572390	1346572389	1.3435318	A	A12 A ty3
A12	78000001	83000000	1541373	ty3	5e+06	0.3082746	0.3082746	1342572390	1347572389	1.3082746	A	A12 A ty3
A12	79000001	84000000	1474924	ty3	5e+06	0.2949848	0.2949848	1343572390	1348572389	1.2949848	A	A12 A ty3
A12	80000001	85000000	1362118	ty3	5e+06	0.2724236	0.2724236	1344572390	1349572389	1.2724236	A	A12 A ty3
A12	81000001	86000000	1321999	ty3	5e+06	0.2643998	0.2643998	1345572390	1350572389	1.2643998	A	A12 A ty3
A12	82000001	87000000	1191338	ty3	5e+06	0.2382676	0.2382676	1346572390	1351572389	1.2382676	A	A12 A ty3
A12	83000001	88000000	1241840	ty3	5e+06	0.248368	0.248368	1347572390	1352572389	1.248368	A	A12 A ty3
A12	84000001	89000000	1304062	ty3	5e+06	0.2608124	0.2608124	1348572390	1353572389	1.2608124	A	A12 A ty3
A12	85000001	90000000	1437037	ty3	5e+06	0.2874074	0.2874074	1349572390	1354572389	1.2874074	A	A12 A ty3
A12	86000001	91000000	1595848	ty3	5e+06	0.3191696	0.3191696	1350572390	1355572389	1.3191696	A	A12 A ty3
A12	87000001	92000000	1586913	ty3	5e+06	0.3173826	0.3173826	1351572390	1356572389	1.3173826	A	A12 A ty3
A12	88000001	93000000	1467689	ty3	5e+06	0.2935378	0.2935378	1352572390	1357572389	1.2935378	A	A12 A ty3
A12	89000001	94000000	1356067	ty3	5e+06	0.2712134	0.2712134	1353572390	1358572389	1.2712134	A	A12 A ty3
A12	90000001	95000000	1278944	ty3	5e+06	0.2557888	0.2557888	1354572390	1359572389	1.2557888	A	A12 A ty3
A12	91000001	96000000	1234506	ty3	5e+06	0.2469012	0.2469012	1355572390	1360572389	1.2469012	A	A12 A ty3
A12	92000001	97000000	1258944	ty3	5e+06	0.2517888	0.2517888	1356572390	1361572389	1.2517888	A	A12 A ty3
A12	93000001	98000000	1245501	ty3	5e+06	0.2491002	0.2491002	1357572390	1362572389	1.2491002	A	A12 A ty3
A12	94000001	99000000	1217808	ty3	5e+06	0.2435616	0.2435616	1358572390	1363572389	1.2435616	A	A12 A ty3
A12	95000001	100000000	1130547	ty3	5e+06	0.2261094	0.2261094	1359572390	1364572389	1.2261094	A	A12 A ty3
A12	96000001	101000000	1002947	ty3	5e+06	0.2005894	0.2005894	1360572390	1365572389	1.2005894	A	A12 A ty3
A12	97000001	102000000	866737	ty3	5e+06	0.1733474	0.1733474	1361572390	1366572389	1.1733474	A	A12 A ty3
A12	98000001	103000000	757117	ty3	5e+06	0.1514234	0.1514234	1362572390	1367572389	1.1514234	A	A12 A ty3
A12	99000001	104000000	754343	ty3	5e+06	0.1508686	0.1508686	1363572390	1368572389	1.1508686	A	A12 A ty3
A12	100000001	105000000	673827	ty3	5e+06	0.1347654	0.1347654	1364572390	1369572389	1.1347654	A	A12 A ty3
A12	101000001	106000000	543833	ty3	5e+06	0.1087666	0.1087666	1365572390	1370572389	1.1087666	A	A12 A ty3
A12	102000001	107000000	457103	ty3	5e+06	0.0914206	0.0914206	1366572390	1371572389	1.0914206	A	A12 A ty3
A12	103000001	108000000	391981	ty3	5e+06	0.0783962	0.0783962	1367572390	1372572389	1.0783962	A	A12 A ty3
A12	104000001	108338709	282351	ty3	4338709	0.0650771923168851	0.0650771923168851	1368572390	1372911098	1.06507719231689	A	A12 A ty3
A13	1	5000000	652670	ty3	5e+06	0.130534	0.130534	1377911099	1382911098	1.130534	A	A13 A ty3
A13	1000001	6000000	665976	ty3	5e+06	0.1331952	0.1331952	1378911099	1383911098	1.1331952	A	A13 A ty3
A13	2000001	7000000	808974	ty3	5e+06	0.1617948	0.1617948	1379911099	1384911098	1.1617948	A	A13 A ty3
A13	3000001	8000000	1100572	ty3	5e+06	0.2201144	0.2201144	1380911099	1385911098	1.2201144	A	A13 A ty3
A13	4000001	9000000	1591977	ty3	5e+06	0.3183954	0.3183954	1381911099	1386911098	1.3183954	A	A13 A ty3
A13	5000001	10000000	1913780	ty3	5e+06	0.382756	0.382756	1382911099	1387911098	1.382756	A	A13 A ty3
A13	6000001	11000000	2212888	ty3	5e+06	0.4425776	0.4425776	1383911099	1388911098	1.4425776	A	A13 A ty3
A13	7000001	12000000	2296579	ty3	5e+06	0.4593158	0.4593158	1384911099	1389911098	1.4593158	A	A13 A ty3
A13	8000001	13000000	2212311	ty3	5e+06	0.4424622	0.4424622	1385911099	1390911098	1.4424622	A	A13 A ty3
A13	9000001	14000000	1862636	ty3	5e+06	0.3725272	0.3725272	1386911099	1391911098	1.3725272	A	A13 A ty3
A13	10000001	15000000	1659034	ty3	5e+06	0.3318068	0.3318068	1387911099	1392911098	1.3318068	A	A13 A ty3
A13	11000001	16000000	1506567	ty3	5e+06	0.3013134	0.3013134	1388911099	1393911098	1.3013134	A	A13 A ty3
A13	12000001	17000000	1644713	ty3	5e+06	0.3289426	0.3289426	1389911099	1394911098	1.3289426	A	A13 A ty3
A13	13000001	18000000	1811842	ty3	5e+06	0.3623684	0.3623684	1390911099	1395911098	1.3623684	A	A13 A ty3
A13	14000001	19000000	2037362	ty3	5e+06	0.4074724	0.4074724	1391911099	1396911098	1.4074724	A	A13 A ty3
A13	15000001	20000000	2241169	ty3	5e+06	0.4482338	0.4482338	1392911099	1397911098	1.4482338	A	A13 A ty3
A13	16000001	21000000	2491862	ty3	5e+06	0.4983724	0.4983724	1393911099	1398911098	1.4983724	A	A13 A ty3
A13	17000001	22000000	2445716	ty3	5e+06	0.4891432	0.4891432	1394911099	1399911098	1.4891432	A	A13 A ty3
A13	18000001	23000000	2408039	ty3	5e+06	0.4816078	0.4816078	1395911099	1400911098	1.4816078	A	A13 A ty3
A13	19000001	24000000	2416301	ty3	5e+06	0.4832602	0.4832602	1396911099	1401911098	1.4832602	A	A13 A ty3
A13	20000001	25000000	2460372	ty3	5e+06	0.4920744	0.4920744	1397911099	1402911098	1.4920744	A	A13 A ty3
A13	21000001	26000000	2490971	ty3	5e+06	0.4981942	0.4981942	1398911099	1403911098	1.4981942	A	A13 A ty3
A13	22000001	27000000	2622404	ty3	5e+06	0.5244808	0.5244808	1399911099	1404911098	1.5244808	A	A13 A ty3
A13	23000001	28000000	2687831	ty3	5e+06	0.5375662	0.5375662	1400911099	1405911098	1.5375662	A	A13 A ty3
A13	24000001	29000000	2714195	ty3	5e+06	0.542839	0.542839	1401911099	1406911098	1.542839	A	A13 A ty3
A13	25000001	30000000	2640973	ty3	5e+06	0.5281946	0.5281946	1402911099	1407911098	1.5281946	A	A13 A ty3
A13	26000001	31000000	2570185	ty3	5e+06	0.514037	0.514037	1403911099	1408911098	1.514037	A	A13 A ty3
A13	27000001	32000000	2400030	ty3	5e+06	0.480006	0.480006	1404911099	1409911098	1.480006	A	A13 A ty3
A13	28000001	33000000	2202967	ty3	5e+06	0.4405934	0.4405934	1405911099	1410911098	1.4405934	A	A13 A ty3
A13	29000001	34000000	2229411	ty3	5e+06	0.4458822	0.4458822	1406911099	1411911098	1.4458822	A	A13 A ty3
A13	30000001	35000000	2349863	ty3	5e+06	0.4699726	0.4699726	1407911099	1412911098	1.4699726	A	A13 A ty3
A13	31000001	36000000	2401257	ty3	5e+06	0.4802514	0.4802514	1408911099	1413911098	1.4802514	A	A13 A ty3
A13	32000001	37000000	2561801	ty3	5e+06	0.5123602	0.5123602	1409911099	1414911098	1.5123602	A	A13 A ty3
A13	33000001	38000000	2696322	ty3	5e+06	0.5392644	0.5392644	1410911099	1415911098	1.5392644	A	A13 A ty3
A13	34000001	39000000	2694424	ty3	5e+06	0.5388848	0.5388848	1411911099	1416911098	1.5388848	A	A13 A ty3
A13	35000001	40000000	2694436	ty3	5e+06	0.5388872	0.5388872	1412911099	1417911098	1.5388872	A	A13 A ty3
A13	36000001	41000000	2721703	ty3	5e+06	0.5443406	0.5443406	1413911099	1418911098	1.5443406	A	A13 A ty3
A13	37000001	42000000	2710669	ty3	5e+06	0.5421338	0.5421338	1414911099	1419911098	1.5421338	A	A13 A ty3
A13	38000001	43000000	2626379	ty3	5e+06	0.5252758	0.5252758	1415911099	1420911098	1.5252758	A	A13 A ty3
A13	39000001	44000000	2446166	ty3	5e+06	0.4892332	0.4892332	1416911099	1421911098	1.4892332	A	A13 A ty3
A13	40000001	45000000	2429874	ty3	5e+06	0.4859748	0.4859748	1417911099	1422911098	1.4859748	A	A13 A ty3
A13	41000001	46000000	2361562	ty3	5e+06	0.4723124	0.4723124	1418911099	1423911098	1.4723124	A	A13 A ty3
A13	42000001	47000000	2318293	ty3	5e+06	0.4636586	0.4636586	1419911099	1424911098	1.4636586	A	A13 A ty3
A13	43000001	48000000	2384201	ty3	5e+06	0.4768402	0.4768402	1420911099	1425911098	1.4768402	A	A13 A ty3
A13	44000001	49000000	2598600	ty3	5e+06	0.51972	0.51972	1421911099	1426911098	1.51972	A	A13 A ty3
A13	45000001	50000000	2434701	ty3	5e+06	0.4869402	0.4869402	1422911099	1427911098	1.4869402	A	A13 A ty3
A13	46000001	51000000	2497275	ty3	5e+06	0.499455	0.499455	1423911099	1428911098	1.499455	A	A13 A ty3
A13	47000001	52000000	2520131	ty3	5e+06	0.5040262	0.5040262	1424911099	1429911098	1.5040262	A	A13 A ty3
A13	48000001	53000000	2484572	ty3	5e+06	0.4969144	0.4969144	1425911099	1430911098	1.4969144	A	A13 A ty3
A13	49000001	54000000	2422883	ty3	5e+06	0.4845766	0.4845766	1426911099	1431911098	1.4845766	A	A13 A ty3
A13	50000001	55000000	2505209	ty3	5e+06	0.5010418	0.5010418	1427911099	1432911098	1.5010418	A	A13 A ty3
A13	51000001	56000000	2430641	ty3	5e+06	0.4861282	0.4861282	1428911099	1433911098	1.4861282	A	A13 A ty3
A13	52000001	57000000	2459924	ty3	5e+06	0.4919848	0.4919848	1429911099	1434911098	1.4919848	A	A13 A ty3
A13	53000001	58000000	2555545	ty3	5e+06	0.511109	0.511109	1430911099	1435911098	1.511109	A	A13 A ty3
A13	54000001	59000000	2550285	ty3	5e+06	0.510057	0.510057	1431911099	1436911098	1.510057	A	A13 A ty3
A13	55000001	60000000	2629182	ty3	5e+06	0.5258364	0.5258364	1432911099	1437911098	1.5258364	A	A13 A ty3
A13	56000001	61000000	2755507	ty3	5e+06	0.5511014	0.5511014	1433911099	1438911098	1.5511014	A	A13 A ty3
A13	57000001	62000000	2738444	ty3	5e+06	0.5476888	0.5476888	1434911099	1439911098	1.5476888	A	A13 A ty3
A13	58000001	63000000	2783108	ty3	5e+06	0.5566216	0.5566216	1435911099	1440911098	1.5566216	A	A13 A ty3
A13	59000001	64000000	2864454	ty3	5e+06	0.5728908	0.5728908	1436911099	1441911098	1.5728908	A	A13 A ty3
A13	60000001	65000000	2851642	ty3	5e+06	0.5703284	0.5703284	1437911099	1442911098	1.5703284	A	A13 A ty3
A13	61000001	66000000	2684636	ty3	5e+06	0.5369272	0.5369272	1438911099	1443911098	1.5369272	A	A13 A ty3
A13	62000001	67000000	2603969	ty3	5e+06	0.5207938	0.5207938	1439911099	1444911098	1.5207938	A	A13 A ty3
A13	63000001	68000000	2495013	ty3	5e+06	0.4990026	0.4990026	1440911099	1445911098	1.4990026	A	A13 A ty3
A13	64000001	69000000	2233294	ty3	5e+06	0.4466588	0.4466588	1441911099	1446911098	1.4466588	A	A13 A ty3
A13	65000001	70000000	2085415	ty3	5e+06	0.417083	0.417083	1442911099	1447911098	1.417083	A	A13 A ty3
A13	66000001	71000000	2156200	ty3	5e+06	0.43124	0.43124	1443911099	1448911098	1.43124	A	A13 A ty3
A13	67000001	72000000	2175033	ty3	5e+06	0.4350066	0.4350066	1444911099	1449911098	1.4350066	A	A13 A ty3
A13	68000001	73000000	2205932	ty3	5e+06	0.4411864	0.4411864	1445911099	1450911098	1.4411864	A	A13 A ty3
A13	69000001	74000000	2390836	ty3	5e+06	0.4781672	0.4781672	1446911099	1451911098	1.4781672	A	A13 A ty3
A13	70000001	75000000	2564234	ty3	5e+06	0.5128468	0.5128468	1447911099	1452911098	1.5128468	A	A13 A ty3
A13	71000001	76000000	2439833	ty3	5e+06	0.4879666	0.4879666	1448911099	1453911098	1.4879666	A	A13 A ty3
A13	72000001	77000000	2318400	ty3	5e+06	0.46368	0.46368	1449911099	1454911098	1.46368	A	A13 A ty3
A13	73000001	78000000	2279273	ty3	5e+06	0.4558546	0.4558546	1450911099	1455911098	1.4558546	A	A13 A ty3
A13	74000001	79000000	2218836	ty3	5e+06	0.4437672	0.4437672	1451911099	1456911098	1.4437672	A	A13 A ty3
A13	75000001	80000000	2120847	ty3	5e+06	0.4241694	0.4241694	1452911099	1457911098	1.4241694	A	A13 A ty3
A13	76000001	81000000	2122147	ty3	5e+06	0.4244294	0.4244294	1453911099	1458911098	1.4244294	A	A13 A ty3
A13	77000001	82000000	2170546	ty3	5e+06	0.4341092	0.4341092	1454911099	1459911098	1.4341092	A	A13 A ty3
A13	78000001	83000000	2154111	ty3	5e+06	0.4308222	0.4308222	1455911099	1460911098	1.4308222	A	A13 A ty3
A13	79000001	84000000	2245709	ty3	5e+06	0.4491418	0.4491418	1456911099	1461911098	1.4491418	A	A13 A ty3
A13	80000001	85000000	2264102	ty3	5e+06	0.4528204	0.4528204	1457911099	1462911098	1.4528204	A	A13 A ty3
A13	81000001	86000000	2294184	ty3	5e+06	0.4588368	0.4588368	1458911099	1463911098	1.4588368	A	A13 A ty3
A13	82000001	87000000	2348255	ty3	5e+06	0.469651	0.469651	1459911099	1464911098	1.469651	A	A13 A ty3
A13	83000001	88000000	2365954	ty3	5e+06	0.4731908	0.4731908	1460911099	1465911098	1.4731908	A	A13 A ty3
A13	84000001	89000000	2166774	ty3	5e+06	0.4333548	0.4333548	1461911099	1466911098	1.4333548	A	A13 A ty3
A13	85000001	90000000	2011049	ty3	5e+06	0.4022098	0.4022098	1462911099	1467911098	1.4022098	A	A13 A ty3
A13	86000001	91000000	1815252	ty3	5e+06	0.3630504	0.3630504	1463911099	1468911098	1.3630504	A	A13 A ty3
A13	87000001	92000000	1596430	ty3	5e+06	0.319286	0.319286	1464911099	1469911098	1.319286	A	A13 A ty3
A13	88000001	93000000	1483559	ty3	5e+06	0.2967118	0.2967118	1465911099	1470911098	1.2967118	A	A13 A ty3
A13	89000001	94000000	1446282	ty3	5e+06	0.2892564	0.2892564	1466911099	1471911098	1.2892564	A	A13 A ty3
A13	90000001	95000000	1408509	ty3	5e+06	0.2817018	0.2817018	1467911099	1472911098	1.2817018	A	A13 A ty3
A13	91000001	96000000	1507608	ty3	5e+06	0.3015216	0.3015216	1468911099	1473911098	1.3015216	A	A13 A ty3
A13	92000001	97000000	1482770	ty3	5e+06	0.296554	0.296554	1469911099	1474911098	1.296554	A	A13 A ty3
A13	93000001	98000000	1392346	ty3	5e+06	0.2784692	0.2784692	1470911099	1475911098	1.2784692	A	A13 A ty3
A13	94000001	99000000	1337489	ty3	5e+06	0.2674978	0.2674978	1471911099	1476911098	1.2674978	A	A13 A ty3
A13	95000001	100000000	1366614	ty3	5e+06	0.2733228	0.2733228	1472911099	1477911098	1.2733228	A	A13 A ty3
A13	96000001	101000000	1428263	ty3	5e+06	0.2856526	0.2856526	1473911099	1478911098	1.2856526	A	A13 A ty3
A13	97000001	102000000	1403271	ty3	5e+06	0.2806542	0.2806542	1474911099	1479911098	1.2806542	A	A13 A ty3
A13	98000001	103000000	1441622	ty3	5e+06	0.2883244	0.2883244	1475911099	1480911098	1.2883244	A	A13 A ty3
A13	99000001	104000000	1378427	ty3	5e+06	0.2756854	0.2756854	1476911099	1481911098	1.2756854	A	A13 A ty3
A13	100000001	105000000	1292564	ty3	5e+06	0.2585128	0.2585128	1477911099	1482911098	1.2585128	A	A13 A ty3
A13	101000001	106000000	1047549	ty3	5e+06	0.2095098	0.2095098	1478911099	1483911098	1.2095098	A	A13 A ty3
A13	102000001	107000000	925156	ty3	5e+06	0.1850312	0.1850312	1479911099	1484911098	1.1850312	A	A13 A ty3
A13	103000001	108000000	750216	ty3	5e+06	0.1500432	0.1500432	1480911099	1485911098	1.1500432	A	A13 A ty3
A13	104000001	109000000	884290	ty3	5e+06	0.176858	0.176858	1481911099	1486911098	1.176858	A	A13 A ty3
A13	105000001	110000000	722072	ty3	5e+06	0.1444144	0.1444144	1482911099	1487911098	1.1444144	A	A13 A ty3
A13	106000001	111000000	667049	ty3	5e+06	0.1334098	0.1334098	1483911099	1488911098	1.1334098	A	A13 A ty3
A13	107000001	111349949	621868	ty3	4349949	0.142959837000388	0.142959837000388	1484911099	1489261047	1.14295983700039	A	A13 A ty3
D01	1	5000000	365716	ty3	5e+06	0.0731432	0.0731432	26539592.5	31539591.5	-0.9268568	D	D01 D ty3
D01	1000001	6000000	493217	ty3	5e+06	0.0986434	0.0986434	27539592.5	32539591.5	-0.9013566	D	D01 D ty3
D01	2000001	7000000	582814	ty3	5e+06	0.1165628	0.1165628	28539592.5	33539591.5	-0.8834372	D	D01 D ty3
D01	3000001	8000000	685825	ty3	5e+06	0.137165	0.137165	29539592.5	34539591.5	-0.862835	D	D01 D ty3
D01	4000001	9000000	759649	ty3	5e+06	0.1519298	0.1519298	30539592.5	35539591.5	-0.8480702	D	D01 D ty3
D01	5000001	10000000	834670	ty3	5e+06	0.166934	0.166934	31539592.5	36539591.5	-0.833066	D	D01 D ty3
D01	6000001	11000000	801202	ty3	5e+06	0.1602404	0.1602404	32539592.5	37539591.5	-0.8397596	D	D01 D ty3
D01	7000001	12000000	822362	ty3	5e+06	0.1644724	0.1644724	33539592.5	38539591.5	-0.8355276	D	D01 D ty3
D01	8000001	13000000	813819	ty3	5e+06	0.1627638	0.1627638	34539592.5	39539591.5	-0.8372362	D	D01 D ty3
D01	9000001	14000000	885817	ty3	5e+06	0.1771634	0.1771634	35539592.5	40539591.5	-0.8228366	D	D01 D ty3
D01	10000001	15000000	885210	ty3	5e+06	0.177042	0.177042	36539592.5	41539591.5	-0.822958	D	D01 D ty3
D01	11000001	16000000	931292	ty3	5e+06	0.1862584	0.1862584	37539592.5	42539591.5	-0.8137416	D	D01 D ty3
D01	12000001	17000000	1005697	ty3	5e+06	0.2011394	0.2011394	38539592.5	43539591.5	-0.7988606	D	D01 D ty3
D01	13000001	18000000	1012777	ty3	5e+06	0.2025554	0.2025554	39539592.5	44539591.5	-0.7974446	D	D01 D ty3
D01	14000001	19000000	947672	ty3	5e+06	0.1895344	0.1895344	40539592.5	45539591.5	-0.8104656	D	D01 D ty3
D01	15000001	20000000	995042	ty3	5e+06	0.1990084	0.1990084	41539592.5	46539591.5	-0.8009916	D	D01 D ty3
D01	16000001	21000000	1056092	ty3	5e+06	0.2112184	0.2112184	42539592.5	47539591.5	-0.7887816	D	D01 D ty3
D01	17000001	22000000	1210374	ty3	5e+06	0.2420748	0.2420748	43539592.5	48539591.5	-0.7579252	D	D01 D ty3
D01	18000001	23000000	1222115	ty3	5e+06	0.244423	0.244423	44539592.5	49539591.5	-0.755577	D	D01 D ty3
D01	19000001	24000000	1316761	ty3	5e+06	0.2633522	0.2633522	45539592.5	50539591.5	-0.7366478	D	D01 D ty3
D01	20000001	25000000	1435281	ty3	5e+06	0.2870562	0.2870562	46539592.5	51539591.5	-0.7129438	D	D01 D ty3
D01	21000001	26000000	1582705	ty3	5e+06	0.316541	0.316541	47539592.5	52539591.5	-0.683459	D	D01 D ty3
D01	22000001	27000000	1438554	ty3	5e+06	0.2877108	0.2877108	48539592.5	53539591.5	-0.7122892	D	D01 D ty3
D01	23000001	28000000	1574320	ty3	5e+06	0.314864	0.314864	49539592.5	54539591.5	-0.685136	D	D01 D ty3
D01	24000001	29000000	1585792	ty3	5e+06	0.3171584	0.3171584	50539592.5	55539591.5	-0.6828416	D	D01 D ty3
D01	25000001	30000000	1502050	ty3	5e+06	0.30041	0.30041	51539592.5	56539591.5	-0.69959	D	D01 D ty3
D01	26000001	31000000	1502826	ty3	5e+06	0.3005652	0.3005652	52539592.5	57539591.5	-0.6994348	D	D01 D ty3
D01	27000001	32000000	1654301	ty3	5e+06	0.3308602	0.3308602	53539592.5	58539591.5	-0.6691398	D	D01 D ty3
D01	28000001	33000000	1651236	ty3	5e+06	0.3302472	0.3302472	54539592.5	59539591.5	-0.6697528	D	D01 D ty3
D01	29000001	34000000	1702538	ty3	5e+06	0.3405076	0.3405076	55539592.5	60539591.5	-0.6594924	D	D01 D ty3
D01	30000001	35000000	1941239	ty3	5e+06	0.3882478	0.3882478	56539592.5	61539591.5	-0.6117522	D	D01 D ty3
D01	31000001	36000000	2058719	ty3	5e+06	0.4117438	0.4117438	57539592.5	62539591.5	-0.5882562	D	D01 D ty3
D01	32000001	37000000	2299945	ty3	5e+06	0.459989	0.459989	58539592.5	63539591.5	-0.540011	D	D01 D ty3
D01	33000001	38000000	2411350	ty3	5e+06	0.48227	0.48227	59539592.5	64539591.5	-0.51773	D	D01 D ty3
D01	34000001	39000000	2592001	ty3	5e+06	0.5184002	0.5184002	60539592.5	65539591.5	-0.4815998	D	D01 D ty3
D01	35000001	40000000	2574848	ty3	5e+06	0.5149696	0.5149696	61539592.5	66539591.5	-0.4850304	D	D01 D ty3
D01	36000001	41000000	2450760	ty3	5e+06	0.490152	0.490152	62539592.5	67539591.5	-0.509848	D	D01 D ty3
D01	37000001	42000000	2351616	ty3	5e+06	0.4703232	0.4703232	63539592.5	68539591.5	-0.5296768	D	D01 D ty3
D01	38000001	43000000	2177919	ty3	5e+06	0.4355838	0.4355838	64539592.5	69539591.5	-0.5644162	D	D01 D ty3
D01	39000001	44000000	1928014	ty3	5e+06	0.3856028	0.3856028	65539592.5	70539591.5	-0.6143972	D	D01 D ty3
D01	40000001	45000000	1697866	ty3	5e+06	0.3395732	0.3395732	66539592.5	71539591.5	-0.6604268	D	D01 D ty3
D01	41000001	46000000	1623571	ty3	5e+06	0.3247142	0.3247142	67539592.5	72539591.5	-0.6752858	D	D01 D ty3
D01	42000001	47000000	1427981	ty3	5e+06	0.2855962	0.2855962	68539592.5	73539591.5	-0.7144038	D	D01 D ty3
D01	43000001	48000000	1460883	ty3	5e+06	0.2921766	0.2921766	69539592.5	74539591.5	-0.7078234	D	D01 D ty3
D01	44000001	49000000	1478651	ty3	5e+06	0.2957302	0.2957302	70539592.5	75539591.5	-0.7042698	D	D01 D ty3
D01	45000001	50000000	1453148	ty3	5e+06	0.2906296	0.2906296	71539592.5	76539591.5	-0.7093704	D	D01 D ty3
D01	46000001	51000000	1443758	ty3	5e+06	0.2887516	0.2887516	72539592.5	77539591.5	-0.7112484	D	D01 D ty3
D01	47000001	52000000	1409071	ty3	5e+06	0.2818142	0.2818142	73539592.5	78539591.5	-0.7181858	D	D01 D ty3
D01	48000001	53000000	1360309	ty3	5e+06	0.2720618	0.2720618	74539592.5	79539591.5	-0.7279382	D	D01 D ty3
D01	49000001	54000000	1319415	ty3	5e+06	0.263883	0.263883	75539592.5	80539591.5	-0.736117	D	D01 D ty3
D01	50000001	55000000	1407085	ty3	5e+06	0.281417	0.281417	76539592.5	81539591.5	-0.718583	D	D01 D ty3
D01	51000001	56000000	1395050	ty3	5e+06	0.27901	0.27901	77539592.5	82539591.5	-0.72099	D	D01 D ty3
D01	52000001	57000000	1347651	ty3	5e+06	0.2695302	0.2695302	78539592.5	83539591.5	-0.7304698	D	D01 D ty3
D01	53000001	58000000	1226101	ty3	5e+06	0.2452202	0.2452202	79539592.5	84539591.5	-0.7547798	D	D01 D ty3
D01	54000001	59000000	1129885	ty3	5e+06	0.225977	0.225977	80539592.5	85539591.5	-0.774023	D	D01 D ty3
D01	55000001	60000000	1038154	ty3	5e+06	0.2076308	0.2076308	81539592.5	86539591.5	-0.7923692	D	D01 D ty3
D01	56000001	61000000	905935	ty3	5e+06	0.181187	0.181187	82539592.5	87539591.5	-0.818813	D	D01 D ty3
D01	57000001	62000000	815219	ty3	5e+06	0.1630438	0.1630438	83539592.5	88539591.5	-0.8369562	D	D01 D ty3
D01	58000001	63000000	847362	ty3	5e+06	0.1694724	0.1694724	84539592.5	89539591.5	-0.8305276	D	D01 D ty3
D01	59000001	64000000	779657	ty3	5e+06	0.1559314	0.1559314	85539592.5	90539591.5	-0.8440686	D	D01 D ty3
D01	60000001	65000000	634820	ty3	5e+06	0.126964	0.126964	86539592.5	91539591.5	-0.873036	D	D01 D ty3
D01	61000001	65585759	511915	ty3	4585759	0.1116314660234	0.1116314660234	87539592.5	92125350.5	-0.8883685339766	D	D01 D ty3
D02	1	5000000	320964	ty3	5e+06	0.0641928	0.0641928	140876095	145876094	-0.9358072	D	D02 D ty3
D02	1000001	6000000	444627	ty3	5e+06	0.0889254	0.0889254	141876095	146876094	-0.9110746	D	D02 D ty3
D02	2000001	7000000	533454	ty3	5e+06	0.1066908	0.1066908	142876095	147876094	-0.8933092	D	D02 D ty3
D02	3000001	8000000	590449	ty3	5e+06	0.1180898	0.1180898	143876095	148876094	-0.8819102	D	D02 D ty3
D02	4000001	9000000	608671	ty3	5e+06	0.1217342	0.1217342	144876095	149876094	-0.8782658	D	D02 D ty3
D02	5000001	10000000	720309	ty3	5e+06	0.1440618	0.1440618	145876095	150876094	-0.8559382	D	D02 D ty3
D02	6000001	11000000	764167	ty3	5e+06	0.1528334	0.1528334	146876095	151876094	-0.8471666	D	D02 D ty3
D02	7000001	12000000	874231	ty3	5e+06	0.1748462	0.1748462	147876095	152876094	-0.8251538	D	D02 D ty3
D02	8000001	13000000	929354	ty3	5e+06	0.1858708	0.1858708	148876095	153876094	-0.8141292	D	D02 D ty3
D02	9000001	14000000	1000290	ty3	5e+06	0.200058	0.200058	149876095	154876094	-0.799942	D	D02 D ty3
D02	10000001	15000000	1112543	ty3	5e+06	0.2225086	0.2225086	150876095	155876094	-0.7774914	D	D02 D ty3
D02	11000001	16000000	1198740	ty3	5e+06	0.239748	0.239748	151876095	156876094	-0.760252	D	D02 D ty3
D02	12000001	17000000	1168197	ty3	5e+06	0.2336394	0.2336394	152876095	157876094	-0.7663606	D	D02 D ty3
D02	13000001	18000000	1290949	ty3	5e+06	0.2581898	0.2581898	153876095	158876094	-0.7418102	D	D02 D ty3
D02	14000001	19000000	1534867	ty3	5e+06	0.3069734	0.3069734	154876095	159876094	-0.6930266	D	D02 D ty3
D02	15000001	20000000	1556634	ty3	5e+06	0.3113268	0.3113268	155876095	160876094	-0.6886732	D	D02 D ty3
D02	16000001	21000000	1555269	ty3	5e+06	0.3110538	0.3110538	156876095	161876094	-0.6889462	D	D02 D ty3
D02	17000001	22000000	1623352	ty3	5e+06	0.3246704	0.3246704	157876095	162876094	-0.6753296	D	D02 D ty3
D02	18000001	23000000	1714474	ty3	5e+06	0.3428948	0.3428948	158876095	163876094	-0.6571052	D	D02 D ty3
D02	19000001	24000000	1521286	ty3	5e+06	0.3042572	0.3042572	159876095	164876094	-0.6957428	D	D02 D ty3
D02	20000001	25000000	1573058	ty3	5e+06	0.3146116	0.3146116	160876095	165876094	-0.6853884	D	D02 D ty3
D02	21000001	26000000	1583028	ty3	5e+06	0.3166056	0.3166056	161876095	166876094	-0.6833944	D	D02 D ty3
D02	22000001	27000000	1735516	ty3	5e+06	0.3471032	0.3471032	162876095	167876094	-0.6528968	D	D02 D ty3
D02	23000001	28000000	1619995	ty3	5e+06	0.323999	0.323999	163876095	168876094	-0.676001	D	D02 D ty3
D02	24000001	29000000	1720501	ty3	5e+06	0.3441002	0.3441002	164876095	169876094	-0.6558998	D	D02 D ty3
D02	25000001	30000000	1743076	ty3	5e+06	0.3486152	0.3486152	165876095	170876094	-0.6513848	D	D02 D ty3
D02	26000001	31000000	1770048	ty3	5e+06	0.3540096	0.3540096	166876095	171876094	-0.6459904	D	D02 D ty3
D02	27000001	32000000	1756864	ty3	5e+06	0.3513728	0.3513728	167876095	172876094	-0.6486272	D	D02 D ty3
D02	28000001	33000000	1933728	ty3	5e+06	0.3867456	0.3867456	168876095	173876094	-0.6132544	D	D02 D ty3
D02	29000001	34000000	2181011	ty3	5e+06	0.4362022	0.4362022	169876095	174876094	-0.5637978	D	D02 D ty3
D02	30000001	35000000	2420220	ty3	5e+06	0.484044	0.484044	170876095	175876094	-0.515956	D	D02 D ty3
D02	31000001	36000000	2635608	ty3	5e+06	0.5271216	0.5271216	171876095	176876094	-0.4728784	D	D02 D ty3
D02	32000001	37000000	2586342	ty3	5e+06	0.5172684	0.5172684	172876095	177876094	-0.4827316	D	D02 D ty3
D02	33000001	38000000	2472584	ty3	5e+06	0.4945168	0.4945168	173876095	178876094	-0.5054832	D	D02 D ty3
D02	34000001	39000000	2264180	ty3	5e+06	0.452836	0.452836	174876095	179876094	-0.547164	D	D02 D ty3
D02	35000001	40000000	1960774	ty3	5e+06	0.3921548	0.3921548	175876095	180876094	-0.6078452	D	D02 D ty3
D02	36000001	41000000	1803901	ty3	5e+06	0.3607802	0.3607802	176876095	181876094	-0.6392198	D	D02 D ty3
D02	37000001	42000000	1706064	ty3	5e+06	0.3412128	0.3412128	177876095	182876094	-0.6587872	D	D02 D ty3
D02	38000001	43000000	1579985	ty3	5e+06	0.315997	0.315997	178876095	183876094	-0.684003	D	D02 D ty3
D02	39000001	44000000	1463288	ty3	5e+06	0.2926576	0.2926576	179876095	184876094	-0.7073424	D	D02 D ty3
D02	40000001	45000000	1478295	ty3	5e+06	0.295659	0.295659	180876095	185876094	-0.704341	D	D02 D ty3
D02	41000001	46000000	1453558	ty3	5e+06	0.2907116	0.2907116	181876095	186876094	-0.7092884	D	D02 D ty3
D02	42000001	47000000	1347926	ty3	5e+06	0.2695852	0.2695852	182876095	187876094	-0.7304148	D	D02 D ty3
D02	43000001	48000000	1400691	ty3	5e+06	0.2801382	0.2801382	183876095	188876094	-0.7198618	D	D02 D ty3
D02	44000001	49000000	1399749	ty3	5e+06	0.2799498	0.2799498	184876095	189876094	-0.7200502	D	D02 D ty3
D02	45000001	50000000	1388984	ty3	5e+06	0.2777968	0.2777968	185876095	190876094	-0.7222032	D	D02 D ty3
D02	46000001	51000000	1312903	ty3	5e+06	0.2625806	0.2625806	186876095	191876094	-0.7374194	D	D02 D ty3
D02	47000001	52000000	1504644	ty3	5e+06	0.3009288	0.3009288	187876095	192876094	-0.6990712	D	D02 D ty3
D02	48000001	53000000	1515656	ty3	5e+06	0.3031312	0.3031312	188876095	193876094	-0.6968688	D	D02 D ty3
D02	49000001	54000000	1522669	ty3	5e+06	0.3045338	0.3045338	189876095	194876094	-0.6954662	D	D02 D ty3
D02	50000001	55000000	1465855	ty3	5e+06	0.293171	0.293171	190876095	195876094	-0.706829	D	D02 D ty3
D02	51000001	56000000	1461144	ty3	5e+06	0.2922288	0.2922288	191876095	196876094	-0.7077712	D	D02 D ty3
D02	52000001	57000000	1378720	ty3	5e+06	0.275744	0.275744	192876095	197876094	-0.724256	D	D02 D ty3
D02	53000001	58000000	1279993	ty3	5e+06	0.2559986	0.2559986	193876095	198876094	-0.7440014	D	D02 D ty3
D02	54000001	59000000	1221451	ty3	5e+06	0.2442902	0.2442902	194876095	199876094	-0.7557098	D	D02 D ty3
D02	55000001	60000000	1255946	ty3	5e+06	0.2511892	0.2511892	195876095	200876094	-0.7488108	D	D02 D ty3
D02	56000001	61000000	1173729	ty3	5e+06	0.2347458	0.2347458	196876095	201876094	-0.7652542	D	D02 D ty3
D02	57000001	62000000	1094080	ty3	5e+06	0.218816	0.218816	197876095	202876094	-0.781184	D	D02 D ty3
D02	58000001	63000000	1033713	ty3	5e+06	0.2067426	0.2067426	198876095	203876094	-0.7932574	D	D02 D ty3
D02	59000001	64000000	1011627	ty3	5e+06	0.2023254	0.2023254	199876095	204876094	-0.7976746	D	D02 D ty3
D02	60000001	65000000	863757	ty3	5e+06	0.1727514	0.1727514	200876095	205876094	-0.8272486	D	D02 D ty3
D02	61000001	66000000	920317	ty3	5e+06	0.1840634	0.1840634	201876095	206876094	-0.8159366	D	D02 D ty3
D02	62000001	67000000	863153	ty3	5e+06	0.1726306	0.1726306	202876095	207876094	-0.8273694	D	D02 D ty3
D02	63000001	68000000	789130	ty3	5e+06	0.157826	0.157826	203876095	208876094	-0.842174	D	D02 D ty3
D02	64000001	69000000	706243	ty3	5e+06	0.1412486	0.1412486	204876095	209876094	-0.8587514	D	D02 D ty3
D02	65000001	70000000	679206	ty3	5e+06	0.1358412	0.1358412	205876095	210876094	-0.8641588	D	D02 D ty3
D02	66000001	71000000	477667	ty3	5e+06	0.0955334	0.0955334	206876095	211876094	-0.9044666	D	D02 D ty3
D02	67000001	72000000	349179	ty3	5e+06	0.0698358	0.0698358	207876095	212876094	-0.9301642	D	D02 D ty3
D02	68000001	72103088	285367	ty3	4103088	0.0695493248012229	0.0695493248012229	208876095	212979182	-0.930450675198777	D	D02 D ty3
D03	1	5000000	520179	ty3	5e+06	0.1040358	0.1040358	263586058.5	268586057.5	-0.8959642	D	D03 D ty3
D03	1000001	6000000	634763	ty3	5e+06	0.1269526	0.1269526	264586058.5	269586057.5	-0.8730474	D	D03 D ty3
D03	2000001	7000000	752663	ty3	5e+06	0.1505326	0.1505326	265586058.5	270586057.5	-0.8494674	D	D03 D ty3
D03	3000001	8000000	918877	ty3	5e+06	0.1837754	0.1837754	266586058.5	271586057.5	-0.8162246	D	D03 D ty3
D03	4000001	9000000	1080412	ty3	5e+06	0.2160824	0.2160824	267586058.5	272586057.5	-0.7839176	D	D03 D ty3
D03	5000001	10000000	1181518	ty3	5e+06	0.2363036	0.2363036	268586058.5	273586057.5	-0.7636964	D	D03 D ty3
D03	6000001	11000000	1238640	ty3	5e+06	0.247728	0.247728	269586058.5	274586057.5	-0.752272	D	D03 D ty3
D03	7000001	12000000	1271026	ty3	5e+06	0.2542052	0.2542052	270586058.5	275586057.5	-0.7457948	D	D03 D ty3
D03	8000001	13000000	1338970	ty3	5e+06	0.267794	0.267794	271586058.5	276586057.5	-0.732206	D	D03 D ty3
D03	9000001	14000000	1439437	ty3	5e+06	0.2878874	0.2878874	272586058.5	277586057.5	-0.7121126	D	D03 D ty3
D03	10000001	15000000	1732900	ty3	5e+06	0.34658	0.34658	273586058.5	278586057.5	-0.65342	D	D03 D ty3
D03	11000001	16000000	1907160	ty3	5e+06	0.381432	0.381432	274586058.5	279586057.5	-0.618568	D	D03 D ty3
D03	12000001	17000000	2168108	ty3	5e+06	0.4336216	0.4336216	275586058.5	280586057.5	-0.5663784	D	D03 D ty3
D03	13000001	18000000	2359551	ty3	5e+06	0.4719102	0.4719102	276586058.5	281586057.5	-0.5280898	D	D03 D ty3
D03	14000001	19000000	2331888	ty3	5e+06	0.4663776	0.4663776	277586058.5	282586057.5	-0.5336224	D	D03 D ty3
D03	15000001	20000000	2091075	ty3	5e+06	0.418215	0.418215	278586058.5	283586057.5	-0.581785	D	D03 D ty3
D03	16000001	21000000	2062487	ty3	5e+06	0.4124974	0.4124974	279586058.5	284586057.5	-0.5875026	D	D03 D ty3
D03	17000001	22000000	1806970	ty3	5e+06	0.361394	0.361394	280586058.5	285586057.5	-0.638606	D	D03 D ty3
D03	18000001	23000000	1544744	ty3	5e+06	0.3089488	0.3089488	281586058.5	286586057.5	-0.6910512	D	D03 D ty3
D03	19000001	24000000	1403360	ty3	5e+06	0.280672	0.280672	282586058.5	287586057.5	-0.719328	D	D03 D ty3
D03	20000001	25000000	1603863	ty3	5e+06	0.3207726	0.3207726	283586058.5	288586057.5	-0.6792274	D	D03 D ty3
D03	21000001	26000000	1641226	ty3	5e+06	0.3282452	0.3282452	284586058.5	289586057.5	-0.6717548	D	D03 D ty3
D03	22000001	27000000	1793332	ty3	5e+06	0.3586664	0.3586664	285586058.5	290586057.5	-0.6413336	D	D03 D ty3
D03	23000001	28000000	2024502	ty3	5e+06	0.4049004	0.4049004	286586058.5	291586057.5	-0.5950996	D	D03 D ty3
D03	24000001	29000000	2390782	ty3	5e+06	0.4781564	0.4781564	287586058.5	292586057.5	-0.5218436	D	D03 D ty3
D03	25000001	30000000	2387826	ty3	5e+06	0.4775652	0.4775652	288586058.5	293586057.5	-0.5224348	D	D03 D ty3
D03	26000001	31000000	2526548	ty3	5e+06	0.5053096	0.5053096	289586058.5	294586057.5	-0.4946904	D	D03 D ty3
D03	27000001	32000000	2370696	ty3	5e+06	0.4741392	0.4741392	290586058.5	295586057.5	-0.5258608	D	D03 D ty3
D03	28000001	33000000	2204984	ty3	5e+06	0.4409968	0.4409968	291586058.5	296586057.5	-0.5590032	D	D03 D ty3
D03	29000001	34000000	1825894	ty3	5e+06	0.3651788	0.3651788	292586058.5	297586057.5	-0.6348212	D	D03 D ty3
D03	30000001	35000000	1596790	ty3	5e+06	0.319358	0.319358	293586058.5	298586057.5	-0.680642	D	D03 D ty3
D03	31000001	36000000	1324007	ty3	5e+06	0.2648014	0.2648014	294586058.5	299586057.5	-0.7351986	D	D03 D ty3
D03	32000001	37000000	1346603	ty3	5e+06	0.2693206	0.2693206	295586058.5	300586057.5	-0.7306794	D	D03 D ty3
D03	33000001	38000000	1283172	ty3	5e+06	0.2566344	0.2566344	296586058.5	301586057.5	-0.7433656	D	D03 D ty3
D03	34000001	39000000	1212512	ty3	5e+06	0.2425024	0.2425024	297586058.5	302586057.5	-0.7574976	D	D03 D ty3
D03	35000001	40000000	1213185	ty3	5e+06	0.242637	0.242637	298586058.5	303586057.5	-0.757363	D	D03 D ty3
D03	36000001	41000000	1227134	ty3	5e+06	0.2454268	0.2454268	299586058.5	304586057.5	-0.7545732	D	D03 D ty3
D03	37000001	42000000	1156650	ty3	5e+06	0.23133	0.23133	300586058.5	305586057.5	-0.76867	D	D03 D ty3
D03	38000001	43000000	1087883	ty3	5e+06	0.2175766	0.2175766	301586058.5	306586057.5	-0.7824234	D	D03 D ty3
D03	39000001	44000000	1144583	ty3	5e+06	0.2289166	0.2289166	302586058.5	307586057.5	-0.7710834	D	D03 D ty3
D03	40000001	45000000	1065743	ty3	5e+06	0.2131486	0.2131486	303586058.5	308586057.5	-0.7868514	D	D03 D ty3
D03	41000001	46000000	972125	ty3	5e+06	0.194425	0.194425	304586058.5	309586057.5	-0.805575	D	D03 D ty3
D03	42000001	47000000	949615	ty3	5e+06	0.189923	0.189923	305586058.5	310586057.5	-0.810077	D	D03 D ty3
D03	43000001	48000000	957072	ty3	5e+06	0.1914144	0.1914144	306586058.5	311586057.5	-0.8085856	D	D03 D ty3
D03	44000001	49000000	835329	ty3	5e+06	0.1670658	0.1670658	307586058.5	312586057.5	-0.8329342	D	D03 D ty3
D03	45000001	50000000	770940	ty3	5e+06	0.154188	0.154188	308586058.5	313586057.5	-0.845812	D	D03 D ty3
D03	46000001	51000000	692603	ty3	5e+06	0.1385206	0.1385206	309586058.5	314586057.5	-0.8614794	D	D03 D ty3
D03	47000001	52000000	576423	ty3	5e+06	0.1152846	0.1152846	310586058.5	315586057.5	-0.8847154	D	D03 D ty3
D03	48000001	53000000	455867	ty3	5e+06	0.0911734	0.0911734	311586058.5	316586057.5	-0.9088266	D	D03 D ty3
D03	49000001	54000000	440133	ty3	5e+06	0.0880266	0.0880266	312586058.5	317586057.5	-0.9119734	D	D03 D ty3
D03	50000001	54564012	338913	ty3	4564012	0.0742576925739897	0.0742576925739897	313586058.5	318150069.5	-0.92574230742601	D	D03 D ty3
D04	1	5000000	526608	ty3	5e+06	0.1053216	0.1053216	366915116.5	371915115.5	-0.8946784	D	D04 D ty3
D04	1000001	6000000	550567	ty3	5e+06	0.1101134	0.1101134	367915116.5	372915115.5	-0.8898866	D	D04 D ty3
D04	2000001	7000000	597503	ty3	5e+06	0.1195006	0.1195006	368915116.5	373915115.5	-0.8804994	D	D04 D ty3
D04	3000001	8000000	596516	ty3	5e+06	0.1193032	0.1193032	369915116.5	374915115.5	-0.8806968	D	D04 D ty3
D04	4000001	9000000	682420	ty3	5e+06	0.136484	0.136484	370915116.5	375915115.5	-0.863516	D	D04 D ty3
D04	5000001	10000000	715398	ty3	5e+06	0.1430796	0.1430796	371915116.5	376915115.5	-0.8569204	D	D04 D ty3
D04	6000001	11000000	780202	ty3	5e+06	0.1560404	0.1560404	372915116.5	377915115.5	-0.8439596	D	D04 D ty3
D04	7000001	12000000	816464	ty3	5e+06	0.1632928	0.1632928	373915116.5	378915115.5	-0.8367072	D	D04 D ty3
D04	8000001	13000000	894541	ty3	5e+06	0.1789082	0.1789082	374915116.5	379915115.5	-0.8210918	D	D04 D ty3
D04	9000001	14000000	963539	ty3	5e+06	0.1927078	0.1927078	375915116.5	380915115.5	-0.8072922	D	D04 D ty3
D04	10000001	15000000	1060533	ty3	5e+06	0.2121066	0.2121066	376915116.5	381915115.5	-0.7878934	D	D04 D ty3
D04	11000001	16000000	1110962	ty3	5e+06	0.2221924	0.2221924	377915116.5	382915115.5	-0.7778076	D	D04 D ty3
D04	12000001	17000000	1209243	ty3	5e+06	0.2418486	0.2418486	378915116.5	383915115.5	-0.7581514	D	D04 D ty3
D04	13000001	18000000	1331608	ty3	5e+06	0.2663216	0.2663216	379915116.5	384915115.5	-0.7336784	D	D04 D ty3
D04	14000001	19000000	1327961	ty3	5e+06	0.2655922	0.2655922	380915116.5	385915115.5	-0.7344078	D	D04 D ty3
D04	15000001	20000000	1590226	ty3	5e+06	0.3180452	0.3180452	381915116.5	386915115.5	-0.6819548	D	D04 D ty3
D04	16000001	21000000	1842175	ty3	5e+06	0.368435	0.368435	382915116.5	387915115.5	-0.631565	D	D04 D ty3
D04	17000001	22000000	1968933	ty3	5e+06	0.3937866	0.3937866	383915116.5	388915115.5	-0.6062134	D	D04 D ty3
D04	18000001	23000000	2079839	ty3	5e+06	0.4159678	0.4159678	384915116.5	389915115.5	-0.5840322	D	D04 D ty3
D04	19000001	24000000	2194611	ty3	5e+06	0.4389222	0.4389222	385915116.5	390915115.5	-0.5610778	D	D04 D ty3
D04	20000001	25000000	1998556	ty3	5e+06	0.3997112	0.3997112	386915116.5	391915115.5	-0.6002888	D	D04 D ty3
D04	21000001	26000000	1929188	ty3	5e+06	0.3858376	0.3858376	387915116.5	392915115.5	-0.6141624	D	D04 D ty3
D04	22000001	27000000	2052526	ty3	5e+06	0.4105052	0.4105052	388915116.5	393915115.5	-0.5894948	D	D04 D ty3
D04	23000001	28000000	2102576	ty3	5e+06	0.4205152	0.4205152	389915116.5	394915115.5	-0.5794848	D	D04 D ty3
D04	24000001	29000000	2360057	ty3	5e+06	0.4720114	0.4720114	390915116.5	395915115.5	-0.5279886	D	D04 D ty3
D04	25000001	30000000	2404477	ty3	5e+06	0.4808954	0.4808954	391915116.5	396915115.5	-0.5191046	D	D04 D ty3
D04	26000001	31000000	2315207	ty3	5e+06	0.4630414	0.4630414	392915116.5	397915115.5	-0.5369586	D	D04 D ty3
D04	27000001	32000000	2096125	ty3	5e+06	0.419225	0.419225	393915116.5	398915115.5	-0.580775	D	D04 D ty3
D04	28000001	33000000	1932593	ty3	5e+06	0.3865186	0.3865186	394915116.5	399915115.5	-0.6134814	D	D04 D ty3
D04	29000001	34000000	1781107	ty3	5e+06	0.3562214	0.3562214	395915116.5	400915115.5	-0.6437786	D	D04 D ty3
D04	30000001	35000000	1735294	ty3	5e+06	0.3470588	0.3470588	396915116.5	401915115.5	-0.6529412	D	D04 D ty3
D04	31000001	36000000	1708424	ty3	5e+06	0.3416848	0.3416848	397915116.5	402915115.5	-0.6583152	D	D04 D ty3
D04	32000001	37000000	1632567	ty3	5e+06	0.3265134	0.3265134	398915116.5	403915115.5	-0.6734866	D	D04 D ty3
D04	33000001	38000000	1620173	ty3	5e+06	0.3240346	0.3240346	399915116.5	404915115.5	-0.6759654	D	D04 D ty3
D04	34000001	39000000	1403084	ty3	5e+06	0.2806168	0.2806168	400915116.5	405915115.5	-0.7193832	D	D04 D ty3
D04	35000001	40000000	1393254	ty3	5e+06	0.2786508	0.2786508	401915116.5	406915115.5	-0.7213492	D	D04 D ty3
D04	36000001	41000000	1340065	ty3	5e+06	0.268013	0.268013	402915116.5	407915115.5	-0.731987	D	D04 D ty3
D04	37000001	42000000	1405016	ty3	5e+06	0.2810032	0.2810032	403915116.5	408915115.5	-0.7189968	D	D04 D ty3
D04	38000001	43000000	1328547	ty3	5e+06	0.2657094	0.2657094	404915116.5	409915115.5	-0.7342906	D	D04 D ty3
D04	39000001	44000000	1221034	ty3	5e+06	0.2442068	0.2442068	405915116.5	410915115.5	-0.7557932	D	D04 D ty3
D04	40000001	45000000	1163597	ty3	5e+06	0.2327194	0.2327194	406915116.5	411915115.5	-0.7672806	D	D04 D ty3
D04	41000001	46000000	1096956	ty3	5e+06	0.2193912	0.2193912	407915116.5	412915115.5	-0.7806088	D	D04 D ty3
D04	42000001	47000000	1073746	ty3	5e+06	0.2147492	0.2147492	408915116.5	413915115.5	-0.7852508	D	D04 D ty3
D04	43000001	48000000	1123181	ty3	5e+06	0.2246362	0.2246362	409915116.5	414915115.5	-0.7753638	D	D04 D ty3
D04	44000001	49000000	1131860	ty3	5e+06	0.226372	0.226372	410915116.5	415915115.5	-0.773628	D	D04 D ty3
D04	45000001	50000000	1046820	ty3	5e+06	0.209364	0.209364	411915116.5	416915115.5	-0.790636	D	D04 D ty3
D04	46000001	51000000	1008557	ty3	5e+06	0.2017114	0.2017114	412915116.5	417915115.5	-0.7982886	D	D04 D ty3
D04	47000001	52000000	954795	ty3	5e+06	0.190959	0.190959	413915116.5	418915115.5	-0.809041	D	D04 D ty3
D04	48000001	53000000	835018	ty3	5e+06	0.1670036	0.1670036	414915116.5	419915115.5	-0.8329964	D	D04 D ty3
D04	49000001	54000000	828438	ty3	5e+06	0.1656876	0.1656876	415915116.5	420915115.5	-0.8343124	D	D04 D ty3
D04	50000001	55000000	763117	ty3	5e+06	0.1526234	0.1526234	416915116.5	421915115.5	-0.8473766	D	D04 D ty3
D04	51000001	56000000	705576	ty3	5e+06	0.1411152	0.1411152	417915116.5	422915115.5	-0.8588848	D	D04 D ty3
D04	52000001	57000000	522918	ty3	5e+06	0.1045836	0.1045836	418915116.5	423915115.5	-0.8954164	D	D04 D ty3
D04	53000001	57697905	451692	ty3	4697905	0.096147538104751	0.096147538104751	419915116.5	424613020.5	-0.903852461895249	D	D04 D ty3
D05	1	5000000	154094	ty3	5e+06	0.0308188	0.0308188	467361458	472361457	-0.9691812	D	D05 D ty3
D05	1000001	6000000	161607	ty3	5e+06	0.0323214	0.0323214	468361458	473361457	-0.9676786	D	D05 D ty3
D05	2000001	7000000	153484	ty3	5e+06	0.0306968	0.0306968	469361458	474361457	-0.9693032	D	D05 D ty3
D05	3000001	8000000	182870	ty3	5e+06	0.036574	0.036574	470361458	475361457	-0.963426	D	D05 D ty3
D05	4000001	9000000	230232	ty3	5e+06	0.0460464	0.0460464	471361458	476361457	-0.9539536	D	D05 D ty3
D05	5000001	10000000	213567	ty3	5e+06	0.0427134	0.0427134	472361458	477361457	-0.9572866	D	D05 D ty3
D05	6000001	11000000	191674	ty3	5e+06	0.0383348	0.0383348	473361458	478361457	-0.9616652	D	D05 D ty3
D05	7000001	12000000	203602	ty3	5e+06	0.0407204	0.0407204	474361458	479361457	-0.9592796	D	D05 D ty3
D05	8000001	13000000	218995	ty3	5e+06	0.043799	0.043799	475361458	480361457	-0.956201	D	D05 D ty3
D05	9000001	14000000	231143	ty3	5e+06	0.0462286	0.0462286	476361458	481361457	-0.9537714	D	D05 D ty3
D05	10000001	15000000	274414	ty3	5e+06	0.0548828	0.0548828	477361458	482361457	-0.9451172	D	D05 D ty3
D05	11000001	16000000	312620	ty3	5e+06	0.062524	0.062524	478361458	483361457	-0.937476	D	D05 D ty3
D05	12000001	17000000	355443	ty3	5e+06	0.0710886	0.0710886	479361458	484361457	-0.9289114	D	D05 D ty3
D05	13000001	18000000	343619	ty3	5e+06	0.0687238	0.0687238	480361458	485361457	-0.9312762	D	D05 D ty3
D05	14000001	19000000	338962	ty3	5e+06	0.0677924	0.0677924	481361458	486361457	-0.9322076	D	D05 D ty3
D05	15000001	20000000	337363	ty3	5e+06	0.0674726	0.0674726	482361458	487361457	-0.9325274	D	D05 D ty3
D05	16000001	21000000	391009	ty3	5e+06	0.0782018	0.0782018	483361458	488361457	-0.9217982	D	D05 D ty3
D05	17000001	22000000	411138	ty3	5e+06	0.0822276	0.0822276	484361458	489361457	-0.9177724	D	D05 D ty3
D05	18000001	23000000	504475	ty3	5e+06	0.100895	0.100895	485361458	490361457	-0.899105	D	D05 D ty3
D05	19000001	24000000	549126	ty3	5e+06	0.1098252	0.1098252	486361458	491361457	-0.8901748	D	D05 D ty3
D05	20000001	25000000	576540	ty3	5e+06	0.115308	0.115308	487361458	492361457	-0.884692	D	D05 D ty3
D05	21000001	26000000	575169	ty3	5e+06	0.1150338	0.1150338	488361458	493361457	-0.8849662	D	D05 D ty3
D05	22000001	27000000	590897	ty3	5e+06	0.1181794	0.1181794	489361458	494361457	-0.8818206	D	D05 D ty3
D05	23000001	28000000	581910	ty3	5e+06	0.116382	0.116382	490361458	495361457	-0.883618	D	D05 D ty3
D05	24000001	29000000	689771	ty3	5e+06	0.1379542	0.1379542	491361458	496361457	-0.8620458	D	D05 D ty3
D05	25000001	30000000	770343	ty3	5e+06	0.1540686	0.1540686	492361458	497361457	-0.8459314	D	D05 D ty3
D05	26000001	31000000	824548	ty3	5e+06	0.1649096	0.1649096	493361458	498361457	-0.8350904	D	D05 D ty3
D05	27000001	32000000	891022	ty3	5e+06	0.1782044	0.1782044	494361458	499361457	-0.8217956	D	D05 D ty3
D05	28000001	33000000	923072	ty3	5e+06	0.1846144	0.1846144	495361458	500361457	-0.8153856	D	D05 D ty3
D05	29000001	34000000	883082	ty3	5e+06	0.1766164	0.1766164	496361458	501361457	-0.8233836	D	D05 D ty3
D05	30000001	35000000	924284	ty3	5e+06	0.1848568	0.1848568	497361458	502361457	-0.8151432	D	D05 D ty3
D05	31000001	36000000	935757	ty3	5e+06	0.1871514	0.1871514	498361458	503361457	-0.8128486	D	D05 D ty3
D05	32000001	37000000	1026062	ty3	5e+06	0.2052124	0.2052124	499361458	504361457	-0.7947876	D	D05 D ty3
D05	33000001	38000000	1167563	ty3	5e+06	0.2335126	0.2335126	500361458	505361457	-0.7664874	D	D05 D ty3
D05	34000001	39000000	1448048	ty3	5e+06	0.2896096	0.2896096	501361458	506361457	-0.7103904	D	D05 D ty3
D05	35000001	40000000	1593274	ty3	5e+06	0.3186548	0.3186548	502361458	507361457	-0.6813452	D	D05 D ty3
D05	36000001	41000000	1979830	ty3	5e+06	0.395966	0.395966	503361458	508361457	-0.604034	D	D05 D ty3
D05	37000001	42000000	2149508	ty3	5e+06	0.4299016	0.4299016	504361458	509361457	-0.5700984	D	D05 D ty3
D05	38000001	43000000	2351616	ty3	5e+06	0.4703232	0.4703232	505361458	510361457	-0.5296768	D	D05 D ty3
D05	39000001	44000000	2398685	ty3	5e+06	0.479737	0.479737	506361458	511361457	-0.520263	D	D05 D ty3
D05	40000001	45000000	2501963	ty3	5e+06	0.5003926	0.5003926	507361458	512361457	-0.4996074	D	D05 D ty3
D05	41000001	46000000	2235798	ty3	5e+06	0.4471596	0.4471596	508361458	513361457	-0.5528404	D	D05 D ty3
D05	42000001	47000000	2099949	ty3	5e+06	0.4199898	0.4199898	509361458	514361457	-0.5800102	D	D05 D ty3
D05	43000001	48000000	1909638	ty3	5e+06	0.3819276	0.3819276	510361458	515361457	-0.6180724	D	D05 D ty3
D05	44000001	49000000	1686196	ty3	5e+06	0.3372392	0.3372392	511361458	516361457	-0.6627608	D	D05 D ty3
D05	45000001	50000000	1551390	ty3	5e+06	0.310278	0.310278	512361458	517361457	-0.689722	D	D05 D ty3
D05	46000001	51000000	1546142	ty3	5e+06	0.3092284	0.3092284	513361458	518361457	-0.6907716	D	D05 D ty3
D05	47000001	52000000	1511551	ty3	5e+06	0.3023102	0.3023102	514361458	519361457	-0.6976898	D	D05 D ty3
D05	48000001	53000000	1444822	ty3	5e+06	0.2889644	0.2889644	515361458	520361457	-0.7110356	D	D05 D ty3
D05	49000001	54000000	1378872	ty3	5e+06	0.2757744	0.2757744	516361458	521361457	-0.7242256	D	D05 D ty3
D05	50000001	55000000	1235855	ty3	5e+06	0.247171	0.247171	517361458	522361457	-0.752829	D	D05 D ty3
D05	51000001	56000000	1201916	ty3	5e+06	0.2403832	0.2403832	518361458	523361457	-0.7596168	D	D05 D ty3
D05	52000001	57000000	1141991	ty3	5e+06	0.2283982	0.2283982	519361458	524361457	-0.7716018	D	D05 D ty3
D05	53000001	58000000	1078161	ty3	5e+06	0.2156322	0.2156322	520361458	525361457	-0.7843678	D	D05 D ty3
D05	54000001	59000000	1010555	ty3	5e+06	0.202111	0.202111	521361458	526361457	-0.797889	D	D05 D ty3
D05	55000001	60000000	901181	ty3	5e+06	0.1802362	0.1802362	522361458	527361457	-0.8197638	D	D05 D ty3
D05	56000001	61000000	848643	ty3	5e+06	0.1697286	0.1697286	523361458	528361457	-0.8302714	D	D05 D ty3
D05	57000001	62000000	850831	ty3	5e+06	0.1701662	0.1701662	524361458	529361457	-0.8298338	D	D05 D ty3
D05	58000001	63000000	895937	ty3	5e+06	0.1791874	0.1791874	525361458	530361457	-0.8208126	D	D05 D ty3
D05	59000001	64000000	839723	ty3	5e+06	0.1679446	0.1679446	526361458	531361457	-0.8320554	D	D05 D ty3
D05	60000001	65000000	856944	ty3	5e+06	0.1713888	0.1713888	527361458	532361457	-0.8286112	D	D05 D ty3
D05	61000001	66000000	712383	ty3	5e+06	0.1424766	0.1424766	528361458	533361457	-0.8575234	D	D05 D ty3
D05	62000001	66190850	507782	ty3	4190850	0.121164441581064	0.121164441581064	529361458	533552307	-0.878835558418937	D	D05 D ty3
D06	1	5000000	490604	ty3	5e+06	0.0981208	0.0981208	591144476.5	596144475.5	-0.9018792	D	D06 D ty3
D06	1000001	6000000	622641	ty3	5e+06	0.1245282	0.1245282	592144476.5	597144475.5	-0.8754718	D	D06 D ty3
D06	2000001	7000000	712559	ty3	5e+06	0.1425118	0.1425118	593144476.5	598144475.5	-0.8574882	D	D06 D ty3
D06	3000001	8000000	781101	ty3	5e+06	0.1562202	0.1562202	594144476.5	599144475.5	-0.8437798	D	D06 D ty3
D06	4000001	9000000	851100	ty3	5e+06	0.17022	0.17022	595144476.5	600144475.5	-0.82978	D	D06 D ty3
D06	5000001	10000000	870493	ty3	5e+06	0.1740986	0.1740986	596144476.5	601144475.5	-0.8259014	D	D06 D ty3
D06	6000001	11000000	892210	ty3	5e+06	0.178442	0.178442	597144476.5	602144475.5	-0.821558	D	D06 D ty3
D06	7000001	12000000	917014	ty3	5e+06	0.1834028	0.1834028	598144476.5	603144475.5	-0.8165972	D	D06 D ty3
D06	8000001	13000000	898553	ty3	5e+06	0.1797106	0.1797106	599144476.5	604144475.5	-0.8202894	D	D06 D ty3
D06	9000001	14000000	931117	ty3	5e+06	0.1862234	0.1862234	600144476.5	605144475.5	-0.8137766	D	D06 D ty3
D06	10000001	15000000	975627	ty3	5e+06	0.1951254	0.1951254	601144476.5	606144475.5	-0.8048746	D	D06 D ty3
D06	11000001	16000000	1000676	ty3	5e+06	0.2001352	0.2001352	602144476.5	607144475.5	-0.7998648	D	D06 D ty3
D06	12000001	17000000	1071902	ty3	5e+06	0.2143804	0.2143804	603144476.5	608144475.5	-0.7856196	D	D06 D ty3
D06	13000001	18000000	1147770	ty3	5e+06	0.229554	0.229554	604144476.5	609144475.5	-0.770446	D	D06 D ty3
D06	14000001	19000000	1174252	ty3	5e+06	0.2348504	0.2348504	605144476.5	610144475.5	-0.7651496	D	D06 D ty3
D06	15000001	20000000	1118060	ty3	5e+06	0.223612	0.223612	606144476.5	611144475.5	-0.776388	D	D06 D ty3
D06	16000001	21000000	1094688	ty3	5e+06	0.2189376	0.2189376	607144476.5	612144475.5	-0.7810624	D	D06 D ty3
D06	17000001	22000000	1060663	ty3	5e+06	0.2121326	0.2121326	608144476.5	613144475.5	-0.7878674	D	D06 D ty3
D06	18000001	23000000	1071970	ty3	5e+06	0.214394	0.214394	609144476.5	614144475.5	-0.785606	D	D06 D ty3
D06	19000001	24000000	1128080	ty3	5e+06	0.225616	0.225616	610144476.5	615144475.5	-0.774384	D	D06 D ty3
D06	20000001	25000000	1330495	ty3	5e+06	0.266099	0.266099	611144476.5	616144475.5	-0.733901	D	D06 D ty3
D06	21000001	26000000	1395409	ty3	5e+06	0.2790818	0.2790818	612144476.5	617144475.5	-0.7209182	D	D06 D ty3
D06	22000001	27000000	1497629	ty3	5e+06	0.2995258	0.2995258	613144476.5	618144475.5	-0.7004742	D	D06 D ty3
D06	23000001	28000000	1648032	ty3	5e+06	0.3296064	0.3296064	614144476.5	619144475.5	-0.6703936	D	D06 D ty3
D06	24000001	29000000	1701717	ty3	5e+06	0.3403434	0.3403434	615144476.5	620144475.5	-0.6596566	D	D06 D ty3
D06	25000001	30000000	1642520	ty3	5e+06	0.328504	0.328504	616144476.5	621144475.5	-0.671496	D	D06 D ty3
D06	26000001	31000000	1700073	ty3	5e+06	0.3400146	0.3400146	617144476.5	622144475.5	-0.6599854	D	D06 D ty3
D06	27000001	32000000	1747798	ty3	5e+06	0.3495596	0.3495596	618144476.5	623144475.5	-0.6504404	D	D06 D ty3
D06	28000001	33000000	1667095	ty3	5e+06	0.333419	0.333419	619144476.5	624144475.5	-0.666581	D	D06 D ty3
D06	29000001	34000000	1753669	ty3	5e+06	0.3507338	0.3507338	620144476.5	625144475.5	-0.6492662	D	D06 D ty3
D06	30000001	35000000	1890390	ty3	5e+06	0.378078	0.378078	621144476.5	626144475.5	-0.621922	D	D06 D ty3
D06	31000001	36000000	1992563	ty3	5e+06	0.3985126	0.3985126	622144476.5	627144475.5	-0.6014874	D	D06 D ty3
D06	32000001	37000000	2129105	ty3	5e+06	0.425821	0.425821	623144476.5	628144475.5	-0.574179	D	D06 D ty3
D06	33000001	38000000	2200550	ty3	5e+06	0.44011	0.44011	624144476.5	629144475.5	-0.55989	D	D06 D ty3
D06	34000001	39000000	2221124	ty3	5e+06	0.4442248	0.4442248	625144476.5	630144475.5	-0.5557752	D	D06 D ty3
D06	35000001	40000000	2264130	ty3	5e+06	0.452826	0.452826	626144476.5	631144475.5	-0.547174	D	D06 D ty3
D06	36000001	41000000	2238098	ty3	5e+06	0.4476196	0.4476196	627144476.5	632144475.5	-0.5523804	D	D06 D ty3
D06	37000001	42000000	2071046	ty3	5e+06	0.4142092	0.4142092	628144476.5	633144475.5	-0.5857908	D	D06 D ty3
D06	38000001	43000000	2060768	ty3	5e+06	0.4121536	0.4121536	629144476.5	634144475.5	-0.5878464	D	D06 D ty3
D06	39000001	44000000	1918895	ty3	5e+06	0.383779	0.383779	630144476.5	635144475.5	-0.616221	D	D06 D ty3
D06	40000001	45000000	1728364	ty3	5e+06	0.3456728	0.3456728	631144476.5	636144475.5	-0.6543272	D	D06 D ty3
D06	41000001	46000000	1564319	ty3	5e+06	0.3128638	0.3128638	632144476.5	637144475.5	-0.6871362	D	D06 D ty3
D06	42000001	47000000	1563395	ty3	5e+06	0.312679	0.312679	633144476.5	638144475.5	-0.687321	D	D06 D ty3
D06	43000001	48000000	1532390	ty3	5e+06	0.306478	0.306478	634144476.5	639144475.5	-0.693522	D	D06 D ty3
D06	44000001	49000000	1523919	ty3	5e+06	0.3047838	0.3047838	635144476.5	640144475.5	-0.6952162	D	D06 D ty3
D06	45000001	50000000	1546210	ty3	5e+06	0.309242	0.309242	636144476.5	641144475.5	-0.690758	D	D06 D ty3
D06	46000001	51000000	1607251	ty3	5e+06	0.3214502	0.3214502	637144476.5	642144475.5	-0.6785498	D	D06 D ty3
D06	47000001	52000000	1574547	ty3	5e+06	0.3149094	0.3149094	638144476.5	643144475.5	-0.6850906	D	D06 D ty3
D06	48000001	53000000	1419954	ty3	5e+06	0.2839908	0.2839908	639144476.5	644144475.5	-0.7160092	D	D06 D ty3
D06	49000001	54000000	1394532	ty3	5e+06	0.2789064	0.2789064	640144476.5	645144475.5	-0.7210936	D	D06 D ty3
D06	50000001	55000000	1361728	ty3	5e+06	0.2723456	0.2723456	641144476.5	646144475.5	-0.7276544	D	D06 D ty3
D06	51000001	56000000	1286743	ty3	5e+06	0.2573486	0.2573486	642144476.5	647144475.5	-0.7426514	D	D06 D ty3
D06	52000001	57000000	1203481	ty3	5e+06	0.2406962	0.2406962	643144476.5	648144475.5	-0.7593038	D	D06 D ty3
D06	53000001	58000000	1117535	ty3	5e+06	0.223507	0.223507	644144476.5	649144475.5	-0.776493	D	D06 D ty3
D06	54000001	59000000	1067234	ty3	5e+06	0.2134468	0.2134468	645144476.5	650144475.5	-0.7865532	D	D06 D ty3
D06	55000001	60000000	950501	ty3	5e+06	0.1901002	0.1901002	646144476.5	651144475.5	-0.8098998	D	D06 D ty3
D06	56000001	61000000	922654	ty3	5e+06	0.1845308	0.1845308	647144476.5	652144475.5	-0.8154692	D	D06 D ty3
D06	57000001	62000000	798155	ty3	5e+06	0.159631	0.159631	648144476.5	653144475.5	-0.840369	D	D06 D ty3
D06	58000001	63000000	843419	ty3	5e+06	0.1686838	0.1686838	649144476.5	654144475.5	-0.8313162	D	D06 D ty3
D06	59000001	64000000	802225	ty3	5e+06	0.160445	0.160445	650144476.5	655144475.5	-0.839555	D	D06 D ty3
D06	60000001	65000000	766158	ty3	5e+06	0.1532316	0.1532316	651144476.5	656144475.5	-0.8467684	D	D06 D ty3
D06	61000001	66000000	570777	ty3	5e+06	0.1141554	0.1141554	652144476.5	657144475.5	-0.8858446	D	D06 D ty3
D06	62000001	66503899	510563	ty3	4503899	0.113360224108045	0.113360224108045	653144476.5	657648374.5	-0.886639775891955	D	D06 D ty3
D07	1	5000000	271985	ty3	5e+06	0.054397	0.054397	712118298.5	717118297.5	-0.945603	D	D07 D ty3
D07	1000001	6000000	304172	ty3	5e+06	0.0608344	0.0608344	713118298.5	718118297.5	-0.9391656	D	D07 D ty3
D07	2000001	7000000	341728	ty3	5e+06	0.0683456	0.0683456	714118298.5	719118297.5	-0.9316544	D	D07 D ty3
D07	3000001	8000000	377433	ty3	5e+06	0.0754866	0.0754866	715118298.5	720118297.5	-0.9245134	D	D07 D ty3
D07	4000001	9000000	458108	ty3	5e+06	0.0916216	0.0916216	716118298.5	721118297.5	-0.9083784	D	D07 D ty3
D07	5000001	10000000	580306	ty3	5e+06	0.1160612	0.1160612	717118298.5	722118297.5	-0.8839388	D	D07 D ty3
D07	6000001	11000000	669340	ty3	5e+06	0.133868	0.133868	718118298.5	723118297.5	-0.866132	D	D07 D ty3
D07	7000001	12000000	737051	ty3	5e+06	0.1474102	0.1474102	719118298.5	724118297.5	-0.8525898	D	D07 D ty3
D07	8000001	13000000	837084	ty3	5e+06	0.1674168	0.1674168	720118298.5	725118297.5	-0.8325832	D	D07 D ty3
D07	9000001	14000000	893514	ty3	5e+06	0.1787028	0.1787028	721118298.5	726118297.5	-0.8212972	D	D07 D ty3
D07	10000001	15000000	902357	ty3	5e+06	0.1804714	0.1804714	722118298.5	727118297.5	-0.8195286	D	D07 D ty3
D07	11000001	16000000	852879	ty3	5e+06	0.1705758	0.1705758	723118298.5	728118297.5	-0.8294242	D	D07 D ty3
D07	12000001	17000000	906265	ty3	5e+06	0.181253	0.181253	724118298.5	729118297.5	-0.818747	D	D07 D ty3
D07	13000001	18000000	875261	ty3	5e+06	0.1750522	0.1750522	725118298.5	730118297.5	-0.8249478	D	D07 D ty3
D07	14000001	19000000	863856	ty3	5e+06	0.1727712	0.1727712	726118298.5	731118297.5	-0.8272288	D	D07 D ty3
D07	15000001	20000000	799582	ty3	5e+06	0.1599164	0.1599164	727118298.5	732118297.5	-0.8400836	D	D07 D ty3
D07	16000001	21000000	823264	ty3	5e+06	0.1646528	0.1646528	728118298.5	733118297.5	-0.8353472	D	D07 D ty3
D07	17000001	22000000	812043	ty3	5e+06	0.1624086	0.1624086	729118298.5	734118297.5	-0.8375914	D	D07 D ty3
D07	18000001	23000000	883708	ty3	5e+06	0.1767416	0.1767416	730118298.5	735118297.5	-0.8232584	D	D07 D ty3
D07	19000001	24000000	955025	ty3	5e+06	0.191005	0.191005	731118298.5	736118297.5	-0.808995	D	D07 D ty3
D07	20000001	25000000	1014401	ty3	5e+06	0.2028802	0.2028802	732118298.5	737118297.5	-0.7971198	D	D07 D ty3
D07	21000001	26000000	1063826	ty3	5e+06	0.2127652	0.2127652	733118298.5	738118297.5	-0.7872348	D	D07 D ty3
D07	22000001	27000000	1129404	ty3	5e+06	0.2258808	0.2258808	734118298.5	739118297.5	-0.7741192	D	D07 D ty3
D07	23000001	28000000	1236409	ty3	5e+06	0.2472818	0.2472818	735118298.5	740118297.5	-0.7527182	D	D07 D ty3
D07	24000001	29000000	1187958	ty3	5e+06	0.2375916	0.2375916	736118298.5	741118297.5	-0.7624084	D	D07 D ty3
D07	25000001	30000000	1266252	ty3	5e+06	0.2532504	0.2532504	737118298.5	742118297.5	-0.7467496	D	D07 D ty3
D07	26000001	31000000	1280189	ty3	5e+06	0.2560378	0.2560378	738118298.5	743118297.5	-0.7439622	D	D07 D ty3
D07	27000001	32000000	1322730	ty3	5e+06	0.264546	0.264546	739118298.5	744118297.5	-0.735454	D	D07 D ty3
D07	28000001	33000000	1270569	ty3	5e+06	0.2541138	0.2541138	740118298.5	745118297.5	-0.7458862	D	D07 D ty3
D07	29000001	34000000	1340370	ty3	5e+06	0.268074	0.268074	741118298.5	746118297.5	-0.731926	D	D07 D ty3
D07	30000001	35000000	1422825	ty3	5e+06	0.284565	0.284565	742118298.5	747118297.5	-0.715435	D	D07 D ty3
D07	31000001	36000000	1493037	ty3	5e+06	0.2986074	0.2986074	743118298.5	748118297.5	-0.7013926	D	D07 D ty3
D07	32000001	37000000	1573241	ty3	5e+06	0.3146482	0.3146482	744118298.5	749118297.5	-0.6853518	D	D07 D ty3
D07	33000001	38000000	1651327	ty3	5e+06	0.3302654	0.3302654	745118298.5	750118297.5	-0.6697346	D	D07 D ty3
D07	34000001	39000000	1694277	ty3	5e+06	0.3388554	0.3388554	746118298.5	751118297.5	-0.6611446	D	D07 D ty3
D07	35000001	40000000	1741121	ty3	5e+06	0.3482242	0.3482242	747118298.5	752118297.5	-0.6517758	D	D07 D ty3
D07	36000001	41000000	2007477	ty3	5e+06	0.4014954	0.4014954	748118298.5	753118297.5	-0.5985046	D	D07 D ty3
D07	37000001	42000000	2192840	ty3	5e+06	0.438568	0.438568	749118298.5	754118297.5	-0.561432	D	D07 D ty3
D07	38000001	43000000	2366507	ty3	5e+06	0.4733014	0.4733014	750118298.5	755118297.5	-0.5266986	D	D07 D ty3
D07	39000001	44000000	2584403	ty3	5e+06	0.5168806	0.5168806	751118298.5	756118297.5	-0.4831194	D	D07 D ty3
D07	40000001	45000000	2629943	ty3	5e+06	0.5259886	0.5259886	752118298.5	757118297.5	-0.4740114	D	D07 D ty3
D07	41000001	46000000	2425077	ty3	5e+06	0.4850154	0.4850154	753118298.5	758118297.5	-0.5149846	D	D07 D ty3
D07	42000001	47000000	2055488	ty3	5e+06	0.4110976	0.4110976	754118298.5	759118297.5	-0.5889024	D	D07 D ty3
D07	43000001	48000000	1729609	ty3	5e+06	0.3459218	0.3459218	755118298.5	760118297.5	-0.6540782	D	D07 D ty3
D07	44000001	49000000	1523769	ty3	5e+06	0.3047538	0.3047538	756118298.5	761118297.5	-0.6952462	D	D07 D ty3
D07	45000001	50000000	1252430	ty3	5e+06	0.250486	0.250486	757118298.5	762118297.5	-0.749514	D	D07 D ty3
D07	46000001	51000000	1124830	ty3	5e+06	0.224966	0.224966	758118298.5	763118297.5	-0.775034	D	D07 D ty3
D07	47000001	52000000	1151563	ty3	5e+06	0.2303126	0.2303126	759118298.5	764118297.5	-0.7696874	D	D07 D ty3
D07	48000001	53000000	1177636	ty3	5e+06	0.2355272	0.2355272	760118298.5	765118297.5	-0.7644728	D	D07 D ty3
D07	49000001	54000000	1020707	ty3	5e+06	0.2041414	0.2041414	761118298.5	766118297.5	-0.7958586	D	D07 D ty3
D07	50000001	55000000	956751	ty3	5e+06	0.1913502	0.1913502	762118298.5	767118297.5	-0.8086498	D	D07 D ty3
D07	51000001	56000000	828986	ty3	5e+06	0.1657972	0.1657972	763118298.5	768118297.5	-0.8342028	D	D07 D ty3
D07	52000001	57000000	782670	ty3	5e+06	0.156534	0.156534	764118298.5	769118297.5	-0.843466	D	D07 D ty3
D07	53000001	58000000	630343	ty3	5e+06	0.1260686	0.1260686	765118298.5	770118297.5	-0.8739314	D	D07 D ty3
D07	54000001	59000000	630799	ty3	5e+06	0.1261598	0.1261598	766118298.5	771118297.5	-0.8738402	D	D07 D ty3
D07	55000001	59072111	528006	ty3	4072111	0.129663950712542	0.129663950712542	767118298.5	771190408.5	-0.870336049287458	D	D07 D ty3
D08	1	5000000	385746	ty3	5e+06	0.0771492	0.0771492	823478361.5	828478360.5	-0.9228508	D	D08 D ty3
D08	1000001	6000000	471653	ty3	5e+06	0.0943306	0.0943306	824478361.5	829478360.5	-0.9056694	D	D08 D ty3
D08	2000001	7000000	614934	ty3	5e+06	0.1229868	0.1229868	825478361.5	830478360.5	-0.8770132	D	D08 D ty3
D08	3000001	8000000	733456	ty3	5e+06	0.1466912	0.1466912	826478361.5	831478360.5	-0.8533088	D	D08 D ty3
D08	4000001	9000000	825065	ty3	5e+06	0.165013	0.165013	827478361.5	832478360.5	-0.834987	D	D08 D ty3
D08	5000001	10000000	843445	ty3	5e+06	0.168689	0.168689	828478361.5	833478360.5	-0.831311	D	D08 D ty3
D08	6000001	11000000	929414	ty3	5e+06	0.1858828	0.1858828	829478361.5	834478360.5	-0.8141172	D	D08 D ty3
D08	7000001	12000000	1006900	ty3	5e+06	0.20138	0.20138	830478361.5	835478360.5	-0.79862	D	D08 D ty3
D08	8000001	13000000	1063722	ty3	5e+06	0.2127444	0.2127444	831478361.5	836478360.5	-0.7872556	D	D08 D ty3
D08	9000001	14000000	1233727	ty3	5e+06	0.2467454	0.2467454	832478361.5	837478360.5	-0.7532546	D	D08 D ty3
D08	10000001	15000000	1383456	ty3	5e+06	0.2766912	0.2766912	833478361.5	838478360.5	-0.7233088	D	D08 D ty3
D08	11000001	16000000	1435184	ty3	5e+06	0.2870368	0.2870368	834478361.5	839478360.5	-0.7129632	D	D08 D ty3
D08	12000001	17000000	1485390	ty3	5e+06	0.297078	0.297078	835478361.5	840478360.5	-0.702922	D	D08 D ty3
D08	13000001	18000000	1585456	ty3	5e+06	0.3170912	0.3170912	836478361.5	841478360.5	-0.6829088	D	D08 D ty3
D08	14000001	19000000	1530509	ty3	5e+06	0.3061018	0.3061018	837478361.5	842478360.5	-0.6938982	D	D08 D ty3
D08	15000001	20000000	1593598	ty3	5e+06	0.3187196	0.3187196	838478361.5	843478360.5	-0.6812804	D	D08 D ty3
D08	16000001	21000000	1662692	ty3	5e+06	0.3325384	0.3325384	839478361.5	844478360.5	-0.6674616	D	D08 D ty3
D08	17000001	22000000	1840873	ty3	5e+06	0.3681746	0.3681746	840478361.5	845478360.5	-0.6318254	D	D08 D ty3
D08	18000001	23000000	1911098	ty3	5e+06	0.3822196	0.3822196	841478361.5	846478360.5	-0.6177804	D	D08 D ty3
D08	19000001	24000000	1877759	ty3	5e+06	0.3755518	0.3755518	842478361.5	847478360.5	-0.6244482	D	D08 D ty3
D08	20000001	25000000	1871780	ty3	5e+06	0.374356	0.374356	843478361.5	848478360.5	-0.625644	D	D08 D ty3
D08	21000001	26000000	1981653	ty3	5e+06	0.3963306	0.3963306	844478361.5	849478360.5	-0.6036694	D	D08 D ty3
D08	22000001	27000000	2112552	ty3	5e+06	0.4225104	0.4225104	845478361.5	850478360.5	-0.5774896	D	D08 D ty3
D08	23000001	28000000	2226517	ty3	5e+06	0.4453034	0.4453034	846478361.5	851478360.5	-0.5546966	D	D08 D ty3
D08	24000001	29000000	2614880	ty3	5e+06	0.522976	0.522976	847478361.5	852478360.5	-0.477024	D	D08 D ty3
D08	25000001	30000000	2680505	ty3	5e+06	0.536101	0.536101	848478361.5	853478360.5	-0.463899	D	D08 D ty3
D08	26000001	31000000	2635623	ty3	5e+06	0.5271246	0.5271246	849478361.5	854478360.5	-0.4728754	D	D08 D ty3
D08	27000001	32000000	2480494	ty3	5e+06	0.4960988	0.4960988	850478361.5	855478360.5	-0.5039012	D	D08 D ty3
D08	28000001	33000000	2335833	ty3	5e+06	0.4671666	0.4671666	851478361.5	856478360.5	-0.5328334	D	D08 D ty3
D08	29000001	34000000	2174491	ty3	5e+06	0.4348982	0.4348982	852478361.5	857478360.5	-0.5651018	D	D08 D ty3
D08	30000001	35000000	2242985	ty3	5e+06	0.448597	0.448597	853478361.5	858478360.5	-0.551403	D	D08 D ty3
D08	31000001	36000000	2062528	ty3	5e+06	0.4125056	0.4125056	854478361.5	859478360.5	-0.5874944	D	D08 D ty3
D08	32000001	37000000	1845367	ty3	5e+06	0.3690734	0.3690734	855478361.5	860478360.5	-0.6309266	D	D08 D ty3
D08	33000001	38000000	1799121	ty3	5e+06	0.3598242	0.3598242	856478361.5	861478360.5	-0.6401758	D	D08 D ty3
D08	34000001	39000000	1564603	ty3	5e+06	0.3129206	0.3129206	857478361.5	862478360.5	-0.6870794	D	D08 D ty3
D08	35000001	40000000	1386422	ty3	5e+06	0.2772844	0.2772844	858478361.5	863478360.5	-0.7227156	D	D08 D ty3
D08	36000001	41000000	1424962	ty3	5e+06	0.2849924	0.2849924	859478361.5	864478360.5	-0.7150076	D	D08 D ty3
D08	37000001	42000000	1466115	ty3	5e+06	0.293223	0.293223	860478361.5	865478360.5	-0.706777	D	D08 D ty3
D08	38000001	43000000	1419805	ty3	5e+06	0.283961	0.283961	861478361.5	866478360.5	-0.716039	D	D08 D ty3
D08	39000001	44000000	1387469	ty3	5e+06	0.2774938	0.2774938	862478361.5	867478360.5	-0.7225062	D	D08 D ty3
D08	40000001	45000000	1413453	ty3	5e+06	0.2826906	0.2826906	863478361.5	868478360.5	-0.7173094	D	D08 D ty3
D08	41000001	46000000	1350275	ty3	5e+06	0.270055	0.270055	864478361.5	869478360.5	-0.729945	D	D08 D ty3
D08	42000001	47000000	1276156	ty3	5e+06	0.2552312	0.2552312	865478361.5	870478360.5	-0.7447688	D	D08 D ty3
D08	43000001	48000000	1209278	ty3	5e+06	0.2418556	0.2418556	866478361.5	871478360.5	-0.7581444	D	D08 D ty3
D08	44000001	49000000	1261476	ty3	5e+06	0.2522952	0.2522952	867478361.5	872478360.5	-0.7477048	D	D08 D ty3
D08	45000001	50000000	1122793	ty3	5e+06	0.2245586	0.2245586	868478361.5	873478360.5	-0.7754414	D	D08 D ty3
D08	46000001	51000000	1148677	ty3	5e+06	0.2297354	0.2297354	869478361.5	874478360.5	-0.7702646	D	D08 D ty3
D08	47000001	52000000	1076818	ty3	5e+06	0.2153636	0.2153636	870478361.5	875478360.5	-0.7846364	D	D08 D ty3
D08	48000001	53000000	1051816	ty3	5e+06	0.2103632	0.2103632	871478361.5	876478360.5	-0.7896368	D	D08 D ty3
D08	49000001	54000000	960887	ty3	5e+06	0.1921774	0.1921774	872478361.5	877478360.5	-0.8078226	D	D08 D ty3
D08	50000001	55000000	915246	ty3	5e+06	0.1830492	0.1830492	873478361.5	878478360.5	-0.8169508	D	D08 D ty3
D08	51000001	56000000	831260	ty3	5e+06	0.166252	0.166252	874478361.5	879478360.5	-0.833748	D	D08 D ty3
D08	52000001	57000000	814557	ty3	5e+06	0.1629114	0.1629114	875478361.5	880478360.5	-0.8370886	D	D08 D ty3
D08	53000001	58000000	796108	ty3	5e+06	0.1592216	0.1592216	876478361.5	881478360.5	-0.8407784	D	D08 D ty3
D08	54000001	59000000	796174	ty3	5e+06	0.1592348	0.1592348	877478361.5	882478360.5	-0.8407652	D	D08 D ty3
D08	55000001	60000000	932603	ty3	5e+06	0.1865206	0.1865206	878478361.5	883478360.5	-0.8134794	D	D08 D ty3
D08	56000001	61000000	950505	ty3	5e+06	0.190101	0.190101	879478361.5	884478360.5	-0.809899	D	D08 D ty3
D08	57000001	62000000	946968	ty3	5e+06	0.1893936	0.1893936	880478361.5	885478360.5	-0.8106064	D	D08 D ty3
D08	58000001	63000000	917911	ty3	5e+06	0.1835822	0.1835822	881478361.5	886478360.5	-0.8164178	D	D08 D ty3
D08	59000001	64000000	891435	ty3	5e+06	0.178287	0.178287	882478361.5	887478360.5	-0.821713	D	D08 D ty3
D08	60000001	65000000	687863	ty3	5e+06	0.1375726	0.1375726	883478361.5	888478360.5	-0.8624274	D	D08 D ty3
D08	61000001	66000000	610359	ty3	5e+06	0.1220718	0.1220718	884478361.5	889478360.5	-0.8779282	D	D08 D ty3
D08	62000001	67000000	628919	ty3	5e+06	0.1257838	0.1257838	885478361.5	890478360.5	-0.8742162	D	D08 D ty3
D08	63000001	68000000	531213	ty3	5e+06	0.1062426	0.1062426	886478361.5	891478360.5	-0.8937574	D	D08 D ty3
D08	64000001	69000000	434018	ty3	5e+06	0.0868036	0.0868036	887478361.5	892478360.5	-0.9131964	D	D08 D ty3
D08	65000001	69789734	362937	ty3	4789734	0.0757739365067037	0.0757739365067037	888478361.5	893268094.5	-0.924226063493296	D	D08 D ty3
D09	1	5000000	1053940	ty3	5e+06	0.210788	0.210788	941417339.5	946417338.5	-0.789212	D	D09 D ty3
D09	1000001	6000000	1097636	ty3	5e+06	0.2195272	0.2195272	942417339.5	947417338.5	-0.7804728	D	D09 D ty3
D09	2000001	7000000	1082633	ty3	5e+06	0.2165266	0.2165266	943417339.5	948417338.5	-0.7834734	D	D09 D ty3
D09	3000001	8000000	1131821	ty3	5e+06	0.2263642	0.2263642	944417339.5	949417338.5	-0.7736358	D	D09 D ty3
D09	4000001	9000000	1045399	ty3	5e+06	0.2090798	0.2090798	945417339.5	950417338.5	-0.7909202	D	D09 D ty3
D09	5000001	10000000	936460	ty3	5e+06	0.187292	0.187292	946417339.5	951417338.5	-0.812708	D	D09 D ty3
D09	6000001	11000000	975072	ty3	5e+06	0.1950144	0.1950144	947417339.5	952417338.5	-0.8049856	D	D09 D ty3
D09	7000001	12000000	1011841	ty3	5e+06	0.2023682	0.2023682	948417339.5	953417338.5	-0.7976318	D	D09 D ty3
D09	8000001	13000000	1125209	ty3	5e+06	0.2250418	0.2250418	949417339.5	954417338.5	-0.7749582	D	D09 D ty3
D09	9000001	14000000	1312847	ty3	5e+06	0.2625694	0.2625694	950417339.5	955417338.5	-0.7374306	D	D09 D ty3
D09	10000001	15000000	1447694	ty3	5e+06	0.2895388	0.2895388	951417339.5	956417338.5	-0.7104612	D	D09 D ty3
D09	11000001	16000000	1456204	ty3	5e+06	0.2912408	0.2912408	952417339.5	957417338.5	-0.7087592	D	D09 D ty3
D09	12000001	17000000	1553825	ty3	5e+06	0.310765	0.310765	953417339.5	958417338.5	-0.689235	D	D09 D ty3
D09	13000001	18000000	1642244	ty3	5e+06	0.3284488	0.3284488	954417339.5	959417338.5	-0.6715512	D	D09 D ty3
D09	14000001	19000000	1624008	ty3	5e+06	0.3248016	0.3248016	955417339.5	960417338.5	-0.6751984	D	D09 D ty3
D09	15000001	20000000	1749331	ty3	5e+06	0.3498662	0.3498662	956417339.5	961417338.5	-0.6501338	D	D09 D ty3
D09	16000001	21000000	2029258	ty3	5e+06	0.4058516	0.4058516	957417339.5	962417338.5	-0.5941484	D	D09 D ty3
D09	17000001	22000000	2219431	ty3	5e+06	0.4438862	0.4438862	958417339.5	963417338.5	-0.5561138	D	D09 D ty3
D09	18000001	23000000	2267869	ty3	5e+06	0.4535738	0.4535738	959417339.5	964417338.5	-0.5464262	D	D09 D ty3
D09	19000001	24000000	2248028	ty3	5e+06	0.4496056	0.4496056	960417339.5	965417338.5	-0.5503944	D	D09 D ty3
D09	20000001	25000000	2123655	ty3	5e+06	0.424731	0.424731	961417339.5	966417338.5	-0.575269	D	D09 D ty3
D09	21000001	26000000	1820225	ty3	5e+06	0.364045	0.364045	962417339.5	967417338.5	-0.635955	D	D09 D ty3
D09	22000001	27000000	1550796	ty3	5e+06	0.3101592	0.3101592	963417339.5	968417338.5	-0.6898408	D	D09 D ty3
D09	23000001	28000000	1328608	ty3	5e+06	0.2657216	0.2657216	964417339.5	969417338.5	-0.7342784	D	D09 D ty3
D09	24000001	29000000	1262152	ty3	5e+06	0.2524304	0.2524304	965417339.5	970417338.5	-0.7475696	D	D09 D ty3
D09	25000001	30000000	1228680	ty3	5e+06	0.245736	0.245736	966417339.5	971417338.5	-0.754264	D	D09 D ty3
D09	26000001	31000000	1181872	ty3	5e+06	0.2363744	0.2363744	967417339.5	972417338.5	-0.7636256	D	D09 D ty3
D09	27000001	32000000	1177480	ty3	5e+06	0.235496	0.235496	968417339.5	973417338.5	-0.764504	D	D09 D ty3
D09	28000001	33000000	1147167	ty3	5e+06	0.2294334	0.2294334	969417339.5	974417338.5	-0.7705666	D	D09 D ty3
D09	29000001	34000000	1090765	ty3	5e+06	0.218153	0.218153	970417339.5	975417338.5	-0.781847	D	D09 D ty3
D09	30000001	35000000	994125	ty3	5e+06	0.198825	0.198825	971417339.5	976417338.5	-0.801175	D	D09 D ty3
D09	31000001	36000000	912926	ty3	5e+06	0.1825852	0.1825852	972417339.5	977417338.5	-0.8174148	D	D09 D ty3
D09	32000001	37000000	893039	ty3	5e+06	0.1786078	0.1786078	973417339.5	978417338.5	-0.8213922	D	D09 D ty3
D09	33000001	38000000	902149	ty3	5e+06	0.1804298	0.1804298	974417339.5	979417338.5	-0.8195702	D	D09 D ty3
D09	34000001	39000000	808964	ty3	5e+06	0.1617928	0.1617928	975417339.5	980417338.5	-0.8382072	D	D09 D ty3
D09	35000001	40000000	734257	ty3	5e+06	0.1468514	0.1468514	976417339.5	981417338.5	-0.8531486	D	D09 D ty3
D09	36000001	41000000	665519	ty3	5e+06	0.1331038	0.1331038	977417339.5	982417338.5	-0.8668962	D	D09 D ty3
D09	37000001	42000000	570860	ty3	5e+06	0.114172	0.114172	978417339.5	983417338.5	-0.885828	D	D09 D ty3
D09	38000001	43000000	457357	ty3	5e+06	0.0914714	0.0914714	979417339.5	984417338.5	-0.9085286	D	D09 D ty3
D09	39000001	44000000	435019	ty3	5e+06	0.0870038	0.0870038	980417339.5	985417338.5	-0.9129962	D	D09 D ty3
D09	40000001	45000000	437441	ty3	5e+06	0.0874882	0.0874882	981417339.5	986417338.5	-0.9125118	D	D09 D ty3
D09	41000001	46000000	455593	ty3	5e+06	0.0911186	0.0911186	982417339.5	987417338.5	-0.9088814	D	D09 D ty3
D09	42000001	47000000	431841	ty3	5e+06	0.0863682	0.0863682	983417339.5	988417338.5	-0.9136318	D	D09 D ty3
D09	43000001	48000000	451148	ty3	5e+06	0.0902296	0.0902296	984417339.5	989417338.5	-0.9097704	D	D09 D ty3
D09	44000001	49000000	433870	ty3	5e+06	0.086774	0.086774	985417339.5	990417338.5	-0.913226	D	D09 D ty3
D09	45000001	50000000	374054	ty3	5e+06	0.0748108	0.0748108	986417339.5	991417338.5	-0.9251892	D	D09 D ty3
D09	46000001	51000000	367942	ty3	5e+06	0.0735884	0.0735884	987417339.5	992417338.5	-0.9264116	D	D09 D ty3
D09	47000001	52000000	341299	ty3	5e+06	0.0682598	0.0682598	988417339.5	993417338.5	-0.9317402	D	D09 D ty3
D09	48000001	53000000	302302	ty3	5e+06	0.0604604	0.0604604	989417339.5	994417338.5	-0.9395396	D	D09 D ty3
D09	49000001	54000000	249606	ty3	5e+06	0.0499212	0.0499212	990417339.5	995417338.5	-0.9500788	D	D09 D ty3
D09	50000001	54097750	194993	ty3	4097750	0.0475853822219511	0.0475853822219511	991417339.5	995515088.5	-0.952414617778049	D	D09 D ty3
D10	1	5000000	268266	ty3	5e+06	0.0536532	0.0536532	1039637700	1044637699	-0.9463468	D	D10 D ty3
D10	1000001	6000000	314075	ty3	5e+06	0.062815	0.062815	1040637700	1045637699	-0.937185	D	D10 D ty3
D10	2000001	7000000	373823	ty3	5e+06	0.0747646	0.0747646	1041637700	1046637699	-0.9252354	D	D10 D ty3
D10	3000001	8000000	467229	ty3	5e+06	0.0934458	0.0934458	1042637700	1047637699	-0.9065542	D	D10 D ty3
D10	4000001	9000000	540056	ty3	5e+06	0.1080112	0.1080112	1043637700	1048637699	-0.8919888	D	D10 D ty3
D10	5000001	10000000	597635	ty3	5e+06	0.119527	0.119527	1044637700	1049637699	-0.880473	D	D10 D ty3
D10	6000001	11000000	638006	ty3	5e+06	0.1276012	0.1276012	1045637700	1050637699	-0.8723988	D	D10 D ty3
D10	7000001	12000000	690506	ty3	5e+06	0.1381012	0.1381012	1046637700	1051637699	-0.8618988	D	D10 D ty3
D10	8000001	13000000	780668	ty3	5e+06	0.1561336	0.1561336	1047637700	1052637699	-0.8438664	D	D10 D ty3
D10	9000001	14000000	790866	ty3	5e+06	0.1581732	0.1581732	1048637700	1053637699	-0.8418268	D	D10 D ty3
D10	10000001	15000000	900842	ty3	5e+06	0.1801684	0.1801684	1049637700	1054637699	-0.8198316	D	D10 D ty3
D10	11000001	16000000	968343	ty3	5e+06	0.1936686	0.1936686	1050637700	1055637699	-0.8063314	D	D10 D ty3
D10	12000001	17000000	981176	ty3	5e+06	0.1962352	0.1962352	1051637700	1056637699	-0.8037648	D	D10 D ty3
D10	13000001	18000000	942421	ty3	5e+06	0.1884842	0.1884842	1052637700	1057637699	-0.8115158	D	D10 D ty3
D10	14000001	19000000	953098	ty3	5e+06	0.1906196	0.1906196	1053637700	1058637699	-0.8093804	D	D10 D ty3
D10	15000001	20000000	971469	ty3	5e+06	0.1942938	0.1942938	1054637700	1059637699	-0.8057062	D	D10 D ty3
D10	16000001	21000000	1038320	ty3	5e+06	0.207664	0.207664	1055637700	1060637699	-0.792336	D	D10 D ty3
D10	17000001	22000000	1048090	ty3	5e+06	0.209618	0.209618	1056637700	1061637699	-0.790382	D	D10 D ty3
D10	18000001	23000000	1097998	ty3	5e+06	0.2195996	0.2195996	1057637700	1062637699	-0.7804004	D	D10 D ty3
D10	19000001	24000000	1112349	ty3	5e+06	0.2224698	0.2224698	1058637700	1063637699	-0.7775302	D	D10 D ty3
D10	20000001	25000000	1105307	ty3	5e+06	0.2210614	0.2210614	1059637700	1064637699	-0.7789386	D	D10 D ty3
D10	21000001	26000000	1077439	ty3	5e+06	0.2154878	0.2154878	1060637700	1065637699	-0.7845122	D	D10 D ty3
D10	22000001	27000000	1122217	ty3	5e+06	0.2244434	0.2244434	1061637700	1066637699	-0.7755566	D	D10 D ty3
D10	23000001	28000000	1138489	ty3	5e+06	0.2276978	0.2276978	1062637700	1067637699	-0.7723022	D	D10 D ty3
D10	24000001	29000000	1205305	ty3	5e+06	0.241061	0.241061	1063637700	1068637699	-0.758939	D	D10 D ty3
D10	25000001	30000000	1346577	ty3	5e+06	0.2693154	0.2693154	1064637700	1069637699	-0.7306846	D	D10 D ty3
D10	26000001	31000000	1469963	ty3	5e+06	0.2939926	0.2939926	1065637700	1070637699	-0.7060074	D	D10 D ty3
D10	27000001	32000000	1501793	ty3	5e+06	0.3003586	0.3003586	1066637700	1071637699	-0.6996414	D	D10 D ty3
D10	28000001	33000000	1697412	ty3	5e+06	0.3394824	0.3394824	1067637700	1072637699	-0.6605176	D	D10 D ty3
D10	29000001	34000000	1776011	ty3	5e+06	0.3552022	0.3552022	1068637700	1073637699	-0.6447978	D	D10 D ty3
D10	30000001	35000000	1737023	ty3	5e+06	0.3474046	0.3474046	1069637700	1074637699	-0.6525954	D	D10 D ty3
D10	31000001	36000000	1793645	ty3	5e+06	0.358729	0.358729	1070637700	1075637699	-0.641271	D	D10 D ty3
D10	32000001	37000000	1998021	ty3	5e+06	0.3996042	0.3996042	1071637700	1076637699	-0.6003958	D	D10 D ty3
D10	33000001	38000000	2090715	ty3	5e+06	0.418143	0.418143	1072637700	1077637699	-0.581857	D	D10 D ty3
D10	34000001	39000000	2345894	ty3	5e+06	0.4691788	0.4691788	1073637700	1078637699	-0.5308212	D	D10 D ty3
D10	35000001	40000000	2521120	ty3	5e+06	0.504224	0.504224	1074637700	1079637699	-0.495776	D	D10 D ty3
D10	36000001	41000000	2630241	ty3	5e+06	0.5260482	0.5260482	1075637700	1080637699	-0.4739518	D	D10 D ty3
D10	37000001	42000000	2650000	ty3	5e+06	0.53	0.53	1076637700	1081637699	-0.47	D	D10 D ty3
D10	38000001	43000000	2394312	ty3	5e+06	0.4788624	0.4788624	1077637700	1082637699	-0.5211376	D	D10 D ty3
D10	39000001	44000000	2149432	ty3	5e+06	0.4298864	0.4298864	1078637700	1083637699	-0.5701136	D	D10 D ty3
D10	40000001	45000000	1930847	ty3	5e+06	0.3861694	0.3861694	1079637700	1084637699	-0.6138306	D	D10 D ty3
D10	41000001	46000000	1671878	ty3	5e+06	0.3343756	0.3343756	1080637700	1085637699	-0.6656244	D	D10 D ty3
D10	42000001	47000000	1416522	ty3	5e+06	0.2833044	0.2833044	1081637700	1086637699	-0.7166956	D	D10 D ty3
D10	43000001	48000000	1458043	ty3	5e+06	0.2916086	0.2916086	1082637700	1087637699	-0.7083914	D	D10 D ty3
D10	44000001	49000000	1350179	ty3	5e+06	0.2700358	0.2700358	1083637700	1088637699	-0.7299642	D	D10 D ty3
D10	45000001	50000000	1284684	ty3	5e+06	0.2569368	0.2569368	1084637700	1089637699	-0.7430632	D	D10 D ty3
D10	46000001	51000000	1249121	ty3	5e+06	0.2498242	0.2498242	1085637700	1090637699	-0.7501758	D	D10 D ty3
D10	47000001	52000000	1298677	ty3	5e+06	0.2597354	0.2597354	1086637700	1091637699	-0.7402646	D	D10 D ty3
D10	48000001	53000000	1191590	ty3	5e+06	0.238318	0.238318	1087637700	1092637699	-0.761682	D	D10 D ty3
D10	49000001	54000000	1166509	ty3	5e+06	0.2333018	0.2333018	1088637700	1093637699	-0.7666982	D	D10 D ty3
D10	50000001	55000000	1095886	ty3	5e+06	0.2191772	0.2191772	1089637700	1094637699	-0.7808228	D	D10 D ty3
D10	51000001	56000000	1065827	ty3	5e+06	0.2131654	0.2131654	1090637700	1095637699	-0.7868346	D	D10 D ty3
D10	52000001	57000000	950296	ty3	5e+06	0.1900592	0.1900592	1091637700	1096637699	-0.8099408	D	D10 D ty3
D10	53000001	58000000	931003	ty3	5e+06	0.1862006	0.1862006	1092637700	1097637699	-0.8137994	D	D10 D ty3
D10	54000001	59000000	861162	ty3	5e+06	0.1722324	0.1722324	1093637700	1098637699	-0.8277676	D	D10 D ty3
D10	55000001	60000000	858601	ty3	5e+06	0.1717202	0.1717202	1094637700	1099637699	-0.8282798	D	D10 D ty3
D10	56000001	61000000	881200	ty3	5e+06	0.17624	0.17624	1095637700	1100637699	-0.82376	D	D10 D ty3
D10	57000001	62000000	855657	ty3	5e+06	0.1711314	0.1711314	1096637700	1101637699	-0.8288686	D	D10 D ty3
D10	58000001	63000000	762140	ty3	5e+06	0.152428	0.152428	1097637700	1102637699	-0.847572	D	D10 D ty3
D10	59000001	64000000	792415	ty3	5e+06	0.158483	0.158483	1098637700	1103637699	-0.841517	D	D10 D ty3
D10	60000001	65000000	750687	ty3	5e+06	0.1501374	0.1501374	1099637700	1104637699	-0.8498626	D	D10 D ty3
D10	61000001	66000000	640119	ty3	5e+06	0.1280238	0.1280238	1100637700	1105637699	-0.8719762	D	D10 D ty3
D10	62000001	67000000	545336	ty3	5e+06	0.1090672	0.1090672	1101637700	1106637699	-0.8909328	D	D10 D ty3
D10	63000001	68000000	493182	ty3	5e+06	0.0986364	0.0986364	1102637700	1107637699	-0.9013636	D	D10 D ty3
D10	64000001	68500410	379189	ty3	4500410	0.084256545514742	0.084256545514742	1103637700	1108138109	-0.915743454485258	D	D10 D ty3
D11	1	5000000	308378	ty3	5e+06	0.0616756	0.0616756	1161606647.5	1166606646.5	-0.9383244	D	D11 D ty3
D11	1000001	6000000	281523	ty3	5e+06	0.0563046	0.0563046	1162606647.5	1167606646.5	-0.9436954	D	D11 D ty3
D11	2000001	7000000	300853	ty3	5e+06	0.0601706	0.0601706	1163606647.5	1168606646.5	-0.9398294	D	D11 D ty3
D11	3000001	8000000	332285	ty3	5e+06	0.066457	0.066457	1164606647.5	1169606646.5	-0.933543	D	D11 D ty3
D11	4000001	9000000	341535	ty3	5e+06	0.068307	0.068307	1165606647.5	1170606646.5	-0.931693	D	D11 D ty3
D11	5000001	10000000	358780	ty3	5e+06	0.071756	0.071756	1166606647.5	1171606646.5	-0.928244	D	D11 D ty3
D11	6000001	11000000	459393	ty3	5e+06	0.0918786	0.0918786	1167606647.5	1172606646.5	-0.9081214	D	D11 D ty3
D11	7000001	12000000	507671	ty3	5e+06	0.1015342	0.1015342	1168606647.5	1173606646.5	-0.8984658	D	D11 D ty3
D11	8000001	13000000	533004	ty3	5e+06	0.1066008	0.1066008	1169606647.5	1174606646.5	-0.8933992	D	D11 D ty3
D11	9000001	14000000	585146	ty3	5e+06	0.1170292	0.1170292	1170606647.5	1175606646.5	-0.8829708	D	D11 D ty3
D11	10000001	15000000	549211	ty3	5e+06	0.1098422	0.1098422	1171606647.5	1176606646.5	-0.8901578	D	D11 D ty3
D11	11000001	16000000	554374	ty3	5e+06	0.1108748	0.1108748	1172606647.5	1177606646.5	-0.8891252	D	D11 D ty3
D11	12000001	17000000	568344	ty3	5e+06	0.1136688	0.1136688	1173606647.5	1178606646.5	-0.8863312	D	D11 D ty3
D11	13000001	18000000	592250	ty3	5e+06	0.11845	0.11845	1174606647.5	1179606646.5	-0.88155	D	D11 D ty3
D11	14000001	19000000	599521	ty3	5e+06	0.1199042	0.1199042	1175606647.5	1180606646.5	-0.8800958	D	D11 D ty3
D11	15000001	20000000	614526	ty3	5e+06	0.1229052	0.1229052	1176606647.5	1181606646.5	-0.8770948	D	D11 D ty3
[truncated: 8,871 more rows]
