# Supplementary material for: Genome resources for three modern cotton lines guide future breeding efforts
Source: Nat Plants. 2024 May 30;10(6):1039–51. doi: 10.1038/s41477-024-01713-z (PMC11208153; doi:10.1038/s41477-024-01713-z)
Supplement: Supplementary file 10 — Fibre quality and cotton yield data. [file 41477_2024_1713_MOESM10_ESM.csv]

TRAIT	ENV	CLT	Estimate
ELO	College_Sta.2021	CSX8308	5.00
ELO	Florence_SC.2021	CSX8308	5.88
ELO	Keiser_AR.2020	CSX8308	5.68
ELO	Keiser_AR.2021	CSX8308	5.25
ELO	Lubbock_TX.2020	CSX8308	5.33
ELO	Lubbock_TX.2021	CSX8308	5.55
ELO	Marianna_AR.2020	CSX8308	5.68
ELO	Marianna_AR.2021	CSX8308	5.30
ELO	Maricopa_AZ_WL.2020	CSX8308	4.80
ELO	Maricopa_AZ_WW.2020	CSX8308	4.83
ELO	Starkville_MS.2020	CSX8308	5.55
ELO	Starkville_MS.2021	CSX8308	5.60
ELO	Stoneville_MS.2020	CSX8308	5.53
ELO	Stoneville_MS.2021	CSX8308	5.45
ELO	Tallassee_AL.2020	CSX8308	5.40
ELO	Tallassee_AL.2021	CSX8308	6.40
ELO	Tempe_AZ.2021	CSX8308	5.65
ELO	Tifton_GA.2021	CSX8308	5.85
ELO	College_Sta.2021	FM958	4.78
ELO	Florence_SC.2021	FM958	5.43
ELO	Keiser_AR.2020	FM958	5.40
ELO	Keiser_AR.2021	FM958	5.18
ELO	Lubbock_TX.2020	FM958	5.30
ELO	Lubbock_TX.2021	FM958	5.78
ELO	Marianna_AR.2020	FM958	5.28
ELO	Marianna_AR.2021	FM958	5.18
ELO	Maricopa_AZ_WL.2020	FM958	4.68
ELO	Maricopa_AZ_WW.2020	FM958	4.73
ELO	Starkville_MS.2020	FM958	5.33
ELO	Starkville_MS.2021	FM958	5.53
ELO	Stoneville_MS.2020	FM958	5.30
ELO	Stoneville_MS.2021	FM958	5.18
ELO	Tallassee_AL.2020	FM958	5.33
ELO	Tallassee_AL.2021	FM958	6.00
ELO	Tempe_AZ.2021	FM958	5.83
ELO	Tifton_GA.2021	FM958	5.83
ELO	College_Sta.2021	GA230	4.93
ELO	Florence_SC.2021	GA230	5.88
ELO	Keiser_AR.2020	GA230	5.65
ELO	Keiser_AR.2021	GA230	5.30
ELO	Lubbock_TX.2020	GA230	5.43
ELO	Lubbock_TX.2021	GA230	6.08
ELO	Marianna_AR.2020	GA230	5.68
ELO	Marianna_AR.2021	GA230	5.68
ELO	Maricopa_AZ_WL.2020	GA230	4.58
ELO	Maricopa_AZ_WW.2020	GA230	4.80
ELO	Starkville_MS.2020	GA230	5.60
ELO	Starkville_MS.2021	GA230	5.70
ELO	Stoneville_MS.2020	GA230	5.45
ELO	Stoneville_MS.2021	GA230	5.50
ELO	Tallassee_AL.2020	GA230	5.45
ELO	Tallassee_AL.2021	GA230	5.43
ELO	Tempe_AZ.2021	GA230	5.78
ELO	Tifton_GA.2021	GA230	6.15
ELO	College_Sta.2021	UA48	5.13
ELO	Florence_SC.2021	UA48	6.05
ELO	Keiser_AR.2020	UA48	5.70
ELO	Keiser_AR.2021	UA48	5.50
ELO	Lubbock_TX.2020	UA48	5.68
ELO	Lubbock_TX.2021	UA48	6.08
ELO	Marianna_AR.2020	UA48	5.90
ELO	Marianna_AR.2021	UA48	5.58
ELO	Maricopa_AZ_WL.2020	UA48	5.03
ELO	Maricopa_AZ_WW.2020	UA48	5.03
ELO	Starkville_MS.2020	UA48	5.78
ELO	Starkville_MS.2021	UA48	5.78
ELO	Stoneville_MS.2020	UA48	5.70
ELO	Stoneville_MS.2021	UA48	5.43
ELO	Tallassee_AL.2020	UA48	5.58
ELO	Tallassee_AL.2021	UA48	4.68
ELO	Tempe_AZ.2021	UA48	5.85
ELO	Tifton_GA.2021	UA48	6.25
LEN	College_Sta.2021	CSX8308	1.21
LEN	Florence_SC.2021	CSX8308	1.26
LEN	Keiser_AR.2020	CSX8308	1.30
LEN	Keiser_AR.2021	CSX8308	1.23
LEN	Lubbock_TX.2020	CSX8308	1.18
LEN	Lubbock_TX.2021	CSX8308	1.03
LEN	Marianna_AR.2020	CSX8308	1.27
LEN	Marianna_AR.2021	CSX8308	1.25
LEN	Maricopa_AZ_WL.2020	CSX8308	1.11
LEN	Maricopa_AZ_WW.2020	CSX8308	1.18
LEN	Starkville_MS.2020	CSX8308	1.25
LEN	Starkville_MS.2021	CSX8308	1.23
LEN	Stoneville_MS.2020	CSX8308	1.21
LEN	Stoneville_MS.2021	CSX8308	1.30
LEN	Tallassee_AL.2020	CSX8308	1.23
LEN	Tallassee_AL.2021	CSX8308	1.22
LEN	Tempe_AZ.2021	CSX8308	1.25
LEN	Tifton_GA.2021	CSX8308	1.24
LEN	College_Sta.2021	FM958	1.14
LEN	Florence_SC.2021	FM958	1.18
LEN	Keiser_AR.2020	FM958	1.18
LEN	Keiser_AR.2021	FM958	1.17
LEN	Lubbock_TX.2020	FM958	1.09
LEN	Lubbock_TX.2021	FM958	1.06
LEN	Marianna_AR.2020	FM958	1.18
LEN	Marianna_AR.2021	FM958	1.16
LEN	Maricopa_AZ_WL.2020	FM958	1.01
LEN	Maricopa_AZ_WW.2020	FM958	1.10
LEN	Starkville_MS.2020	FM958	1.18
LEN	Starkville_MS.2021	FM958	1.16
LEN	Stoneville_MS.2020	FM958	1.11
LEN	Stoneville_MS.2021	FM958	1.18
LEN	Tallassee_AL.2020	FM958	1.19
LEN	Tallassee_AL.2021	FM958	1.15
LEN	Tempe_AZ.2021	FM958	1.17
LEN	Tifton_GA.2021	FM958	1.15
LEN	College_Sta.2021	GA230	1.21
LEN	Florence_SC.2021	GA230	1.23
LEN	Keiser_AR.2020	GA230	1.29
LEN	Keiser_AR.2021	GA230	1.26
LEN	Lubbock_TX.2020	GA230	1.17
LEN	Lubbock_TX.2021	GA230	1.07
LEN	Marianna_AR.2020	GA230	1.29
LEN	Marianna_AR.2021	GA230	1.25
LEN	Maricopa_AZ_WL.2020	GA230	1.13
LEN	Maricopa_AZ_WW.2020	GA230	1.18
LEN	Starkville_MS.2020	GA230	1.28
LEN	Starkville_MS.2021	GA230	1.26
LEN	Stoneville_MS.2020	GA230	1.23
LEN	Stoneville_MS.2021	GA230	1.28
LEN	Tallassee_AL.2020	GA230	1.20
LEN	Tallassee_AL.2021	GA230	1.25
LEN	Tempe_AZ.2021	GA230	1.24
LEN	Tifton_GA.2021	GA230	1.25
LEN	College_Sta.2021	UA48	1.26
LEN	Florence_SC.2021	UA48	1.28
LEN	Keiser_AR.2020	UA48	1.31
LEN	Keiser_AR.2021	UA48	1.27
LEN	Lubbock_TX.2020	UA48	1.23
LEN	Lubbock_TX.2021	UA48	1.13
LEN	Marianna_AR.2020	UA48	1.31
LEN	Marianna_AR.2021	UA48	1.30
LEN	Maricopa_AZ_WL.2020	UA48	1.11
LEN	Maricopa_AZ_WW.2020	UA48	1.15
LEN	Starkville_MS.2020	UA48	1.28
LEN	Starkville_MS.2021	UA48	1.25
LEN	Stoneville_MS.2020	UA48	1.25
LEN	Stoneville_MS.2021	UA48	1.29
LEN	Tallassee_AL.2020	UA48	1.26
LEN	Tallassee_AL.2021	UA48	1.26
LEN	Tempe_AZ.2021	UA48	1.25
LEN	Tifton_GA.2021	UA48	1.26
LP	College_Sta.2021	CSX8308	42.74
LP	Florence_SC.2021	CSX8308	44.72
LP	Keiser_AR.2020	CSX8308	45.04
LP	Keiser_AR.2021	CSX8308	45.50
LP	Lubbock_TX.2020	CSX8308	43.22
LP	Lubbock_TX.2021	CSX8308	43.07
LP	Marianna_AR.2020	CSX8308	46.67
LP	Marianna_AR.2021	CSX8308	44.33
LP	Maricopa_AZ_WL.2020	CSX8308	40.55
LP	Maricopa_AZ_WW.2020	CSX8308	42.57
LP	Starkville_MS.2020	CSX8308	47.19
LP	Starkville_MS.2021	CSX8308	46.13
LP	Stoneville_MS.2020	CSX8308	45.61
LP	Stoneville_MS.2021	CSX8308	44.65
LP	Tallassee_AL.2020	CSX8308	46.39
LP	Tallassee_AL.2021	CSX8308	41.02
LP	Tempe_AZ.2021	CSX8308	40.88
LP	Tifton_GA.2020	CSX8308	46.08
LP	Tifton_GA.2021	CSX8308	44.33
LP	College_Sta.2021	FM958	40.15
LP	Florence_SC.2021	FM958	40.81
LP	Keiser_AR.2020	FM958	40.92
LP	Keiser_AR.2021	FM958	41.77
LP	Lubbock_TX.2020	FM958	37.10
LP	Lubbock_TX.2021	FM958	45.63
LP	Marianna_AR.2020	FM958	41.13
LP	Marianna_AR.2021	FM958	41.19
LP	Maricopa_AZ_WL.2020	FM958	34.23
LP	Maricopa_AZ_WW.2020	FM958	36.57
LP	Starkville_MS.2020	FM958	41.73
LP	Starkville_MS.2021	FM958	42.10
LP	Stoneville_MS.2020	FM958	42.09
LP	Stoneville_MS.2021	FM958	40.03
LP	Tallassee_AL.2020	FM958	42.71
LP	Tallassee_AL.2021	FM958	38.53
LP	Tempe_AZ.2021	FM958	37.33
LP	Tifton_GA.2020	FM958	40.49
LP	Tifton_GA.2021	FM958	40.76
LP	College_Sta.2021	GA230	40.08
LP	Florence_SC.2021	GA230	42.09
LP	Keiser_AR.2020	GA230	40.94
LP	Keiser_AR.2021	GA230	40.59
LP	Lubbock_TX.2020	GA230	36.43
LP	Lubbock_TX.2021	GA230	44.67
LP	Marianna_AR.2020	GA230	40.89
LP	Marianna_AR.2021	GA230	40.84
LP	Maricopa_AZ_WL.2020	GA230	37.62
LP	Maricopa_AZ_WW.2020	GA230	39.52
LP	Starkville_MS.2020	GA230	41.11
LP	Starkville_MS.2021	GA230	41.77
LP	Stoneville_MS.2020	GA230	41.22
LP	Stoneville_MS.2021	GA230	41.52
LP	Tallassee_AL.2020	GA230	42.69
LP	Tallassee_AL.2021	GA230	36.72
LP	Tempe_AZ.2021	GA230	37.33
LP	Tifton_GA.2020	GA230	40.62
LP	Tifton_GA.2021	GA230	39.85
LP	College_Sta.2021	UA48	37.53
LP	Florence_SC.2021	UA48	38.22
LP	Keiser_AR.2020	UA48	36.77
LP	Keiser_AR.2021	UA48	37.50
LP	Lubbock_TX.2020	UA48	34.82
LP	Lubbock_TX.2021	UA48	39.52
LP	Marianna_AR.2020	UA48	37.71
LP	Marianna_AR.2021	UA48	36.38
LP	Maricopa_AZ_WL.2020	UA48	38.30
LP	Maricopa_AZ_WW.2020	UA48	38.75
LP	Starkville_MS.2020	UA48	40.08
LP	Starkville_MS.2021	UA48	40.29
LP	Stoneville_MS.2020	UA48	39.19
LP	Stoneville_MS.2021	UA48	40.88
LP	Tallassee_AL.2020	UA48	40.37
LP	Tallassee_AL.2021	UA48	35.80
LP	Tempe_AZ.2021	UA48	37.20
LP	Tifton_GA.2020	UA48	37.71
LP	Tifton_GA.2021	UA48	36.18
LY	College_Sta.2021	CSX8308	889.00
LY	Florence_SC.2021	CSX8308	1063.25
LY	Keiser_AR.2020	CSX8308	1283.00
LY	Keiser_AR.2021	CSX8308	1245.50
LY	Lubbock_TX.2020	CSX8308	936.00
LY	Lubbock_TX.2021	CSX8308	278.25
LY	Marianna_AR.2020	CSX8308	1647.75
LY	Marianna_AR.2021	CSX8308	1114.50
LY	Starkville_MS.2021	CSX8308	2844.00
LY	Stoneville_MS.2020	CSX8308	1878.25
LY	Stoneville_MS.2021	CSX8308	844.75
LY	Tallassee_AL.2020	CSX8308	1278.75
LY	Tallassee_AL.2021	CSX8308	610.25
LY	Tifton_GA.2020	CSX8308	985.00
LY	Tifton_GA.2021	CSX8308	1385.00
LY	College_Sta.2021	FM958	1051.67
LY	Florence_SC.2021	FM958	984.00
LY	Keiser_AR.2020	FM958	1108.00
LY	Keiser_AR.2021	FM958	1265.75
LY	Lubbock_TX.2020	FM958	677.50
LY	Lubbock_TX.2021	FM958	311.75
LY	Marianna_AR.2020	FM958	1121.00
LY	Marianna_AR.2021	FM958	1032.50
LY	Starkville_MS.2021	FM958	2223.00
LY	Stoneville_MS.2020	FM958	1428.75
LY	Stoneville_MS.2021	FM958	828.75
LY	Tallassee_AL.2020	FM958	988.75
LY	Tallassee_AL.2021	FM958	859.75
LY	Tifton_GA.2020	FM958	340.00
LY	Tifton_GA.2021	FM958	1177.00
LY	College_Sta.2021	GA230	1028.00
LY	Florence_SC.2021	GA230	903.50
LY	Keiser_AR.2020	GA230	1056.75
LY	Keiser_AR.2021	GA230	1369.25
LY	Lubbock_TX.2020	GA230	651.25
LY	Lubbock_TX.2021	GA230	344.50
LY	Marianna_AR.2020	GA230	1006.50
LY	Marianna_AR.2021	GA230	981.50
LY	Starkville_MS.2021	GA230	2344.25
LY	Stoneville_MS.2020	GA230	1441.75
LY	Stoneville_MS.2021	GA230	894.50
LY	Tallassee_AL.2020	GA230	1247.00
LY	Tallassee_AL.2021	GA230	734.75
LY	Tifton_GA.2020	GA230	749.33
LY	Tifton_GA.2021	GA230	1396.00
LY	College_Sta.2021	UA48	736.00
LY	Florence_SC.2021	UA48	916.25
LY	Keiser_AR.2020	UA48	926.75
LY	Keiser_AR.2021	UA48	1147.00
LY	Lubbock_TX.2020	UA48	702.00
LY	Lubbock_TX.2021	UA48	295.00
LY	Marianna_AR.2020	UA48	1084.25
LY	Marianna_AR.2021	UA48	944.50
LY	Starkville_MS.2021	UA48	1842.25
LY	Stoneville_MS.2020	UA48	1373.75
LY	Stoneville_MS.2021	UA48	1035.25
LY	Tallassee_AL.2020	UA48	978.00
LY	Tallassee_AL.2021	UA48	733.00
LY	Tifton_GA.2020	UA48	592.33
LY	Tifton_GA.2021	UA48	1125.75
MIC	College_Sta.2021	CSX8308	4.65
MIC	Florence_SC.2021	CSX8308	4.43
MIC	Keiser_AR.2020	CSX8308	4.05
MIC	Keiser_AR.2021	CSX8308	4.37
MIC	Lubbock_TX.2020	CSX8308	4.40
MIC	Lubbock_TX.2021	CSX8308	3.81
MIC	Marianna_AR.2020	CSX8308	4.35
MIC	Marianna_AR.2021	CSX8308	4.73
MIC	Maricopa_AZ_WL.2020	CSX8308	5.18
MIC	Maricopa_AZ_WW.2020	CSX8308	5.45
MIC	Starkville_MS.2020	CSX8308	5.02
MIC	Starkville_MS.2021	CSX8308	5.22
MIC	Stoneville_MS.2020	CSX8308	4.78
MIC	Stoneville_MS.2021	CSX8308	4.84
MIC	Tallassee_AL.2020	CSX8308	4.70
MIC	Tallassee_AL.2021	CSX8308	4.56
MIC	Tempe_AZ.2021	CSX8308	5.01
MIC	Tifton_GA.2021	CSX8308	4.66
MIC	College_Sta.2021	FM958	4.90
MIC	Florence_SC.2021	FM958	4.63
MIC	Keiser_AR.2020	FM958	4.52
MIC	Keiser_AR.2021	FM958	4.15
MIC	Lubbock_TX.2020	FM958	4.23
MIC	Lubbock_TX.2021	FM958	4.12
MIC	Marianna_AR.2020	FM958	4.83
MIC	Marianna_AR.2021	FM958	4.87
MIC	Maricopa_AZ_WL.2020	FM958	3.68
MIC	Maricopa_AZ_WW.2020	FM958	4.70
MIC	Starkville_MS.2020	FM958	5.00
MIC	Starkville_MS.2021	FM958	5.40
MIC	Stoneville_MS.2020	FM958	4.90
MIC	Stoneville_MS.2021	FM958	5.00
MIC	Tallassee_AL.2020	FM958	5.03
MIC	Tallassee_AL.2021	FM958	4.82
MIC	Tempe_AZ.2021	FM958	5.04
MIC	Tifton_GA.2021	FM958	4.57
MIC	College_Sta.2021	GA230	4.51
MIC	Florence_SC.2021	GA230	4.33
MIC	Keiser_AR.2020	GA230	4.10
MIC	Keiser_AR.2021	GA230	4.14
MIC	Lubbock_TX.2020	GA230	3.65
MIC	Lubbock_TX.2021	GA230	3.88
MIC	Marianna_AR.2020	GA230	4.74
MIC	Marianna_AR.2021	GA230	4.68
MIC	Maricopa_AZ_WL.2020	GA230	4.78
MIC	Maricopa_AZ_WW.2020	GA230	5.07
MIC	Starkville_MS.2020	GA230	4.78
MIC	Starkville_MS.2021	GA230	5.11
MIC	Stoneville_MS.2020	GA230	4.60
MIC	Stoneville_MS.2021	GA230	4.54
MIC	Tallassee_AL.2020	GA230	4.67
MIC	Tallassee_AL.2021	GA230	4.44
MIC	Tempe_AZ.2021	GA230	5.02
MIC	Tifton_GA.2021	GA230	4.60
MIC	College_Sta.2021	UA48	4.86
MIC	Florence_SC.2021	UA48	4.95
MIC	Keiser_AR.2020	UA48	4.56
MIC	Keiser_AR.2021	UA48	4.11
MIC	Lubbock_TX.2020	UA48	4.28
MIC	Lubbock_TX.2021	UA48	3.74
MIC	Marianna_AR.2020	UA48	5.16
MIC	Marianna_AR.2021	UA48	5.16
MIC	Maricopa_AZ_WL.2020	UA48	5.06
MIC	Maricopa_AZ_WW.2020	UA48	5.41
MIC	Starkville_MS.2020	UA48	5.34
MIC	Starkville_MS.2021	UA48	5.54
MIC	Stoneville_MS.2020	UA48	5.05
MIC	Stoneville_MS.2021	UA48	5.17
MIC	Tallassee_AL.2020	UA48	4.94
MIC	Tallassee_AL.2021	UA48	4.97
MIC	Tempe_AZ.2021	UA48	5.34
MIC	Tifton_GA.2021	UA48	4.62
OIL	Keiser_AR.2020	CSX8308	11.68
OIL	Lubbock_TX.2020	CSX8308	13.63
OIL	Marianna_AR.2020	CSX8308	14.91
OIL	Maricopa_AZ_WL.2020	CSX8308	12.89
OIL	Maricopa_AZ_WW.2020	CSX8308	13.15
OIL	Starkville_MS.2020	CSX8308	13.67
OIL	Stoneville_MS.2020	CSX8308	17.68
OIL	Tallassee_AL.2020	CSX8308	15.36
OIL	Tifton_GA.2020	CSX8308	15.28
OIL	Keiser_AR.2020	FM958	17.36
OIL	Lubbock_TX.2020	FM958	19.05
OIL	Marianna_AR.2020	FM958	20.72
OIL	Maricopa_AZ_WL.2020	FM958	15.47
OIL	Maricopa_AZ_WW.2020	FM958	16.92
OIL	Starkville_MS.2020	FM958	18.82
OIL	Stoneville_MS.2020	FM958	18.55
OIL	Tallassee_AL.2020	FM958	18.14
OIL	Tifton_GA.2020	FM958	20.25
OIL	Keiser_AR.2020	GA230	13.25
OIL	Lubbock_TX.2020	GA230	14.79
OIL	Marianna_AR.2020	GA230	15.73
OIL	Maricopa_AZ_WL.2020	GA230	13.13
OIL	Maricopa_AZ_WW.2020	GA230	13.79
OIL	Starkville_MS.2020	GA230	14.59
OIL	Stoneville_MS.2020	GA230	15.94
OIL	Tallassee_AL.2020	GA230	17.00
OIL	Tifton_GA.2020	GA230	17.03
OIL	Keiser_AR.2020	UA48	17.85
OIL	Lubbock_TX.2020	UA48	19.99
OIL	Marianna_AR.2020	UA48	21.25
OIL	Maricopa_AZ_WL.2020	UA48	16.14
OIL	Maricopa_AZ_WW.2020	UA48	18.06
OIL	Starkville_MS.2020	UA48	19.47
OIL	Stoneville_MS.2020	UA48	16.59
OIL	Tallassee_AL.2020	UA48	19.51
OIL	Tifton_GA.2020	UA48	20.95
PROTEIN	Keiser_AR.2020	CSX8308	23.86
PROTEIN	Lubbock_TX.2020	CSX8308	21.21
PROTEIN	Marianna_AR.2020	CSX8308	21.67
PROTEIN	Maricopa_AZ_WL.2020	CSX8308	21.84
PROTEIN	Maricopa_AZ_WW.2020	CSX8308	21.60
PROTEIN	Starkville_MS.2020	CSX8308	23.88
PROTEIN	Stoneville_MS.2020	CSX8308	19.32
PROTEIN	Tallassee_AL.2020	CSX8308	22.59
PROTEIN	Tifton_GA.2020	CSX8308	20.52
PROTEIN	Keiser_AR.2020	FM958	23.18
PROTEIN	Lubbock_TX.2020	FM958	22.32
PROTEIN	Marianna_AR.2020	FM958	20.80
PROTEIN	Maricopa_AZ_WL.2020	FM958	20.55
PROTEIN	Maricopa_AZ_WW.2020	FM958	21.98
PROTEIN	Starkville_MS.2020	FM958	24.29
PROTEIN	Stoneville_MS.2020	FM958	20.47
PROTEIN	Tallassee_AL.2020	FM958	22.10
PROTEIN	Tifton_GA.2020	FM958	18.25
PROTEIN	Keiser_AR.2020	GA230	22.92
PROTEIN	Lubbock_TX.2020	GA230	20.74
PROTEIN	Marianna_AR.2020	GA230	22.78
PROTEIN	Maricopa_AZ_WL.2020	GA230	20.50
PROTEIN	Maricopa_AZ_WW.2020	GA230	22.09
PROTEIN	Starkville_MS.2020	GA230	22.54
PROTEIN	Stoneville_MS.2020	GA230	20.32
PROTEIN	Tallassee_AL.2020	GA230	22.81
PROTEIN	Tifton_GA.2020	GA230	17.02
PROTEIN	Keiser_AR.2020	UA48	20.82
PROTEIN	Lubbock_TX.2020	UA48	19.67
PROTEIN	Marianna_AR.2020	UA48	20.65
PROTEIN	Maricopa_AZ_WL.2020	UA48	21.12
PROTEIN	Maricopa_AZ_WW.2020	UA48	20.90
PROTEIN	Starkville_MS.2020	UA48	20.89
PROTEIN	Stoneville_MS.2020	UA48	19.43
PROTEIN	Tallassee_AL.2020	UA48	21.52
PROTEIN	Tifton_GA.2020	UA48	17.63
SI	College_Sta.2021	CSX8308	8.08
SI	Florence_SC.2021	CSX8308	8.66
SI	Keiser_AR.2020	CSX8308	8.08
SI	Keiser_AR.2021	CSX8308	7.77
SI	Lubbock_TX.2021	CSX8308	9.88
SI	Marianna_AR.2020	CSX8308	7.98
SI	Marianna_AR.2021	CSX8308	8.86
SI	Stoneville_MS.2020	CSX8308	8.43
SI	Stoneville_MS.2021	CSX8308	9.28
SI	College_Sta.2021	FM958	9.79
SI	Florence_SC.2021	FM958	10.91
SI	Keiser_AR.2020	FM958	10.78
SI	Keiser_AR.2021	FM958	9.64
SI	Lubbock_TX.2021	FM958	7.83
SI	Marianna_AR.2020	FM958	11.05
SI	Marianna_AR.2021	FM958	10.51
SI	Stoneville_MS.2020	FM958	11.07
SI	Stoneville_MS.2021	FM958	11.21
SI	College_Sta.2021	GA230	8.75
SI	Florence_SC.2021	GA230	9.02
SI	Keiser_AR.2020	GA230	8.88
SI	Keiser_AR.2021	GA230	8.63
SI	Lubbock_TX.2021	GA230	9.00
SI	Marianna_AR.2020	GA230	10.40
SI	Marianna_AR.2021	GA230	9.38
SI	Stoneville_MS.2020	GA230	9.13
SI	Stoneville_MS.2021	GA230	10.27
SI	College_Sta.2021	UA48	11.05
SI	Florence_SC.2021	UA48	11.80
SI	Keiser_AR.2020	UA48	11.73
SI	Keiser_AR.2021	UA48	10.93
SI	Lubbock_TX.2021	UA48	11.20
SI	Marianna_AR.2020	UA48	12.88
SI	Marianna_AR.2021	UA48	12.69
SI	Stoneville_MS.2020	UA48	11.67
SI	Stoneville_MS.2021	UA48	12.13
STR	College_Sta.2021	CSX8308	35.65
STR	Florence_SC.2021	CSX8308	35.70
STR	Keiser_AR.2020	CSX8308	35.53
STR	Keiser_AR.2021	CSX8308	32.80
STR	Lubbock_TX.2020	CSX8308	31.75
STR	Lubbock_TX.2021	CSX8308	28.13
STR	Marianna_AR.2020	CSX8308	34.10
STR	Marianna_AR.2021	CSX8308	36.45
STR	Maricopa_AZ_WL.2020	CSX8308	28.80
STR	Maricopa_AZ_WW.2020	CSX8308	32.48
STR	Starkville_MS.2020	CSX8308	34.18
STR	Starkville_MS.2021	CSX8308	35.28
STR	Stoneville_MS.2020	CSX8308	31.15
STR	Stoneville_MS.2021	CSX8308	37.18
STR	Tallassee_AL.2020	CSX8308	33.83
STR	Tallassee_AL.2021	CSX8308	35.63
STR	Tempe_AZ.2021	CSX8308	33.60
STR	Tifton_GA.2021	CSX8308	35.05
STR	College_Sta.2021	FM958	33.98
STR	Florence_SC.2021	FM958	35.03
STR	Keiser_AR.2020	FM958	34.60
STR	Keiser_AR.2021	FM958	32.08
STR	Lubbock_TX.2020	FM958	30.02
STR	Lubbock_TX.2021	FM958	28.95
STR	Marianna_AR.2020	FM958	35.08
STR	Marianna_AR.2021	FM958	35.13
STR	Maricopa_AZ_WL.2020	FM958	27.35
STR	Maricopa_AZ_WW.2020	FM958	29.65
STR	Starkville_MS.2020	FM958	35.28
STR	Starkville_MS.2021	FM958	34.78
STR	Stoneville_MS.2020	FM958	30.45
STR	Stoneville_MS.2021	FM958	36.38
STR	Tallassee_AL.2020	FM958	35.45
STR	Tallassee_AL.2021	FM958	35.73
STR	Tempe_AZ.2021	FM958	31.50
STR	Tifton_GA.2021	FM958	34.28
STR	College_Sta.2021	GA230	33.80
STR	Florence_SC.2021	GA230	34.70
STR	Keiser_AR.2020	GA230	31.60
STR	Keiser_AR.2021	GA230	32.28
STR	Lubbock_TX.2020	GA230	30.85
STR	Lubbock_TX.2021	GA230	28.03
STR	Marianna_AR.2020	GA230	33.00
STR	Marianna_AR.2021	GA230	34.58
STR	Maricopa_AZ_WL.2020	GA230	28.60
STR	Maricopa_AZ_WW.2020	GA230	30.55
STR	Starkville_MS.2020	GA230	32.60
STR	Starkville_MS.2021	GA230	34.05
STR	Stoneville_MS.2020	GA230	31.00
STR	Stoneville_MS.2021	GA230	35.18
STR	Tallassee_AL.2020	GA230	33.65
STR	Tallassee_AL.2021	GA230	33.70
STR	Tempe_AZ.2021	GA230	31.85
STR	Tifton_GA.2021	GA230	33.38
STR	College_Sta.2021	UA48	39.33
STR	Florence_SC.2021	UA48	36.43
STR	Keiser_AR.2020	UA48	37.55
STR	Keiser_AR.2021	UA48	37.10
STR	Lubbock_TX.2020	UA48	35.75
STR	Lubbock_TX.2021	UA48	32.00
STR	Marianna_AR.2020	UA48	38.63
STR	Marianna_AR.2021	UA48	40.53
STR	Maricopa_AZ_WL.2020	UA48	33.40
STR	Maricopa_AZ_WW.2020	UA48	33.35
STR	Starkville_MS.2020	UA48	37.53
STR	Starkville_MS.2021	UA48	36.38
STR	Stoneville_MS.2020	UA48	33.70
STR	Stoneville_MS.2021	UA48	38.05
STR	Tallassee_AL.2020	UA48	37.15
STR	Tallassee_AL.2021	UA48	37.73
STR	Tempe_AZ.2021	UA48	35.05
STR	Tifton_GA.2021	UA48	37.05
UI	College_Sta.2021	CSX8308	84.35
UI	Florence_SC.2021	CSX8308	85.75
UI	Keiser_AR.2020	CSX8308	85.20
UI	Keiser_AR.2021	CSX8308	83.78
UI	Lubbock_TX.2020	CSX8308	81.58
UI	Lubbock_TX.2021	CSX8308	79.03
UI	Marianna_AR.2020	CSX8308	84.65
UI	Marianna_AR.2021	CSX8308	85.50
UI	Maricopa_AZ_WL.2020	CSX8308	81.93
UI	Maricopa_AZ_WW.2020	CSX8308	83.28
UI	Starkville_MS.2020	CSX8308	85.15
UI	Starkville_MS.2021	CSX8308	84.58
UI	Stoneville_MS.2020	CSX8308	82.45
UI	Stoneville_MS.2021	CSX8308	85.38
UI	Tallassee_AL.2020	CSX8308	84.55
UI	Tallassee_AL.2021	CSX8308	84.15
UI	Tempe_AZ.2021	CSX8308	83.88
UI	Tifton_GA.2021	CSX8308	84.15
UI	College_Sta.2021	FM958	83.73
UI	Florence_SC.2021	FM958	83.88
UI	Keiser_AR.2020	FM958	84.45
UI	Keiser_AR.2021	FM958	83.03
UI	Lubbock_TX.2020	FM958	81.18
UI	Lubbock_TX.2021	FM958	79.23
UI	Marianna_AR.2020	FM958	84.50
UI	Marianna_AR.2021	FM958	84.38
UI	Maricopa_AZ_WL.2020	FM958	81.33
UI	Maricopa_AZ_WW.2020	FM958	82.38
UI	Starkville_MS.2020	FM958	85.35
UI	Starkville_MS.2021	FM958	84.68
UI	Stoneville_MS.2020	FM958	82.78
UI	Stoneville_MS.2021	FM958	84.50
UI	Tallassee_AL.2020	FM958	84.80
UI	Tallassee_AL.2021	FM958	84.70
UI	Tempe_AZ.2021	FM958	83.08
UI	Tifton_GA.2021	FM958	83.48
UI	College_Sta.2021	GA230	83.30
UI	Florence_SC.2021	GA230	84.53
UI	Keiser_AR.2020	GA230	84.28
UI	Keiser_AR.2021	GA230	84.25
UI	Lubbock_TX.2020	GA230	80.20
UI	Lubbock_TX.2021	GA230	78.65
UI	Marianna_AR.2020	GA230	85.08
UI	Marianna_AR.2021	GA230	85.23
UI	Maricopa_AZ_WL.2020	GA230	82.05
UI	Maricopa_AZ_WW.2020	GA230	82.78
UI	Starkville_MS.2020	GA230	84.98
UI	Starkville_MS.2021	GA230	84.05
UI	Stoneville_MS.2020	GA230	83.23
UI	Stoneville_MS.2021	GA230	84.98
UI	Tallassee_AL.2020	GA230	85.03
UI	Tallassee_AL.2021	GA230	84.10
UI	Tempe_AZ.2021	GA230	83.33
UI	Tifton_GA.2021	GA230	83.58
UI	College_Sta.2021	UA48	86.45
UI	Florence_SC.2021	UA48	86.10
UI	Keiser_AR.2020	UA48	86.40
UI	Keiser_AR.2021	UA48	85.88
UI	Lubbock_TX.2020	UA48	82.88
UI	Lubbock_TX.2021	UA48	79.83
UI	Marianna_AR.2020	UA48	87.20
UI	Marianna_AR.2021	UA48	86.93
UI	Maricopa_AZ_WL.2020	UA48	83.23
UI	Maricopa_AZ_WW.2020	UA48	83.33
UI	Starkville_MS.2020	UA48	87.43
UI	Starkville_MS.2021	UA48	85.90
UI	Stoneville_MS.2020	UA48	84.20
UI	Stoneville_MS.2021	UA48	85.83
UI	Tallassee_AL.2020	UA48	85.78
UI	Tallassee_AL.2021	UA48	85.73
UI	Tempe_AZ.2021	UA48	84.45
UI	Tifton_GA.2021	UA48	85.10
