# Supplementary material for: Genome resources for three modern cotton lines guide future breeding efforts
Source: Nat Plants. 2024 May 30;10(6):1039–51. doi: 10.1038/s41477-024-01713-z (PMC11208153; doi:10.1038/s41477-024-01713-z)
Supplement: Supplementary file 11 — Gene Ontology terms overrepresented among specific expanded gene families of modern cultivar lines. [file 41477_2024_1713_MOESM11_ESM.xlsx]

## Sheet: CSX8308
GO.ID

## Sheet: UA48
GO.ID

## Sheet: UGA230
GO.ID
